# Supplementary material for: Integration of Digital Twin, Machine-Learning and Industry 4.0 Tools for Anomaly Detection: An Application to a Food Plant
Source: Sensors (Basel). 2022 May 30;22(11):4143. doi: 10.3390/s22114143 (PMC9185356; doi:10.3390/s22114143)
Supplement: Supplementary file 1 [file sensors-22-04143-s001.zip]

Archive with 2 entries (2 files):
- Suppl_1_Data_Set_Complete.xlsx
- Suppl_2_online testing regression model.mp4
