# Supplementary material for: Integration of Digital Twin, Machine-Learning and Industry 4.0 Tools for Anomaly Detection: An Application to a Food Plant
Source: Sensors (Basel). 2022 May 30;22(11):4143. doi: 10.3390/s22114143 (PMC9185356; doi:10.3390/s22114143)
Supplement: Supplementary file 1 [file sensors-22-04143-s001.zip › Suppl_1_Data_Set_Complete.xlsx]

## Sheet: Water
label	P1	P2	F
ok	146.43	53.9	1.24
ok	146.23	54.4	1.24
ok	146.44	53.75	1.25
ok	146.28	55.32	1.24
ok	146.63	54.21	1.24
ok	146.37	54.76	1.25
ok	146.85	54.18	1.24
ok	146.31	54.7	1.24
ok	145.97	54.38	1.24
ok	146.52	54.34	1.24
ok	145.99	54.24	1.24
ok	146.6	53.93	1.24
ok	146.3	55.09	1.24
ok	145.64	54.8	1.24
ok	146.26	54.08	1.24
ok	146.8	54.34	1.24
ok	146.74	54.69	1.24
ok	145.78	54.05	1.24
ok	146.55	54.18	1.25
ok	145.98	54.28	1.24
ok	146.5	54.85	1.24
ok	146.3	54.23	1.24
ok	146.54	54.62	1.24
ok	146.53	54.4	1.24
ok	145.99	54.03	1.24
ok	146.47	53.91	1.24
ok	146.16	54.33	1.24
ok	146.66	54.79	1.24
ok	146.08	53.9	1.24
ok	146.46	54.69	1.24
ok	146.45	53.91	1.24
ok	145.97	54.49	1.24
ok	146.83	54.2	1.24
ok	145.84	54.7	1.24
ok	147.04	54.61	1.24
ok	145.98	54.38	1.24
ok	146.35	54.6	1.24
ok	146.47	54.67	1.24
ok	146.94	54.23	1.24
ok	146.61	54.52	1.24
ok	146.12	53.81	1.24
ok	146.95	54.01	1.24
ok	146.15	54.71	1.24
ok	146.68	54.57	1.24
ok	146.34	53.99	1.24
ok	146.38	54.16	1.24
ok	146.71	54.54	1.24
ok	145.92	54.61	1.24
ok	146.1	54.12	1.24
ok	146.01	54.02	1.24
ok	146.68	54.93	1.24
ok	145.73	54.5	1.24
ok	146.52	53.85	1.24
ok	146.43	54.29	1.24
ok	146.62	53.92	1.24
ok	146.48	55.2	1.24
ok	146.1	55.23	1.24
ok	146.36	54.72	1.24
ok	145.87	54.16	1.24
ok	146.71	53.72	1.24
ok	145.99	54.09	1.24
ok	146.73	53.71	1.24
ok	146.54	54.38	1.24
ok	145.92	54.23	1.24
ok	146.85	54.2	1.24
ok	145.85	54.61	1.24
ok	146.51	54.83	1.24
ok	146.29	54.56	1.24
ok	146.14	54.29	1.24
ok	146.97	54.38	1.24
ok	146.48	54.25	1.24
ok	146.38	53.97	1.24
ok	146.22	54.63	1.24
ok	146.43	54.56	1.24
ok	146.07	54.43	1.24
ok	146.39	54.64	1.24
ok	146.36	54.92	1.24
ok	146.39	54.1	1.24
ok	146.68	53.98	1.24
ok	146	54.79	1.24
ok	146.42	54.69	1.24
Warning	146.16	53.53	1.24	1	4
Warning	146.69	54.68	1.24	1	4
Warning	145.95	54.85	1.24	1	4
Warning	145.96	54.33	1.24	1	4
Warning	146.35	54.37	1.24	1	4
Warning	145.81	54.41	1.24	1	4
Warning	146.74	54.72	1.24	1	4
Warning	145.67	54.1	1.24	1	4
Warning	145.73	53.84	1.24	1	4
Warning	145.97	53.96	1.24	1	4
Warning	146.1	54.11	1.24	1	4
Warning	146.75	54.57	1.24	1	4
Warning	146.03	55.17	1.24	1	4
Warning	146.96	54.35	1.24	1	4
Warning	146.05	54.88	1.24	1	4
Warning	146.49	54.46	1.24	1	4
Warning	145.91	54.42	1.24	1	4
Warning	146.42	54.54	1.24	1	4
Warning	146.14	53.97	1.24	1	4
Warning	146.48	53.97	1.24	1	4
Warning	146.37	54.09	1.24	1	4
Warning	146.06	54.92	1.24	1	4
Warning	146.43	54.32	1.24	1	4
Warning	146.05	54.27	1.24	1	4
Warning	146.24	54.11	1.24	1	4
Warning	146.46	54.19	1.24	1	4
Warning	146.3	54.48	1.24	1	4
Warning	146.03	54.1	1.24	1	4
Warning	145.6	54.25	1.24	1	4
Warning	146.09	54.42	1.24	1	4
Warning	145.51	54.21	1.24	1	4
Warning	146.51	53.74	1.24	1	4
Warning	146.42	54.01	1.24	1	4
Warning	146.33	54.93	1.24	1	4
Warning	146.74	53.92	1.24	1	4
Warning	146.2	54.1	1.24	1	4
Warning	146.31	54.25	1.24	1	4
Warning	145.68	54.6	1.24	1	4
Warning	146.84	54.69	1.24	1	4
Warning	146.12	55.03	1.24	1	4
Warning	146.23	54.4	1.24	1	4
Warning	146.68	54.36	1.24	1	4
Warning	145.67	54.08	1.24	1	4
Alert	147	55.05	1.24	1	4
Alert	145.57	54.86	1.24	1	4
Alert	146.37	54.94	1.24	1	4
Alert	145.87	54.94	1.24	1	4
Alert	146.39	54.96	1.24	1	4
Alert	146.32	54.2	1.24	1	4
Alert	146.25	54.07	1.24	1	4
Alert	146.84	54.23	1.24	1	4
Alert	146.21	54.71	1.24	1	4
Alert	146.23	54.68	1.24	1	4
Alert	145.97	53.88	1.24	1	4
Alert	146.42	54.38	1.24	1	4
Alert	146.4	54.46	1.24	1	4
Alert	146.64	53.33	1.24	1	4
Alert	146.51	53.98	1.24	1	4
Alert	145.6	54.76	1.24	1	4
Alert	146.19	54.77	1.24	1	4
Alert	145.84	53.9	1.24	1	4
Alert	146.86	54.16	1.24	1	4
Alert	146.13	54.51	1.24	1	4
Alert	146.18	54.37	1.24	1	4
Alert	146.28	53.75	1.24	1	4
Alert	146.34	54.46	1.24	1	4
Warning	146.45	54.63	1.24	1	4
ok	145.94	54.9	1.24
ok	146.48	54.13	1.24
ok	145.72	54.96	1.24
ok	146.45	54.26	1.24
ok	146.4	55.26	1.24
ok	145.94	53.98	1.24
ok	146.49	54.01	1.24
ok	145.73	54.15	1.24
ok	146.47	54.61	1.24
ok	146.04	53.99	1.24
ok	146.13	54.31	1.24
ok	145.91	54.93	1.25
ok	145.91	54.24	1.25
ok	146.57	55.71	1.24
ok	145.86	54.21	1.24
ok	146.06	54.4	1.24
ok	146.02	54.13	1.24
ok	146.24	54.64	1.24
ok	146.39	55.35	1.24
ok	146.18	54.51	1.24
ok	146.88	53.29	1.24
ok	145.91	54.98	1.24
ok	146.79	54.91	1.24
ok	146.25	54.5	1.24
ok	146.11	53.77	1.24
ok	146.71	54.27	1.24
ok	146.52	54.68	1.24
ok	146.35	54.34	1.24
ok	145.99	53.81	1.24
ok	146.06	54.2	1.24
ok	145.63	54.31	1.24
ok	146.45	54.43	1.24
ok	146.18	54.61	1.24
ok	146.83	54.56	1.24
ok	146.47	54.24	1.24
ok	145.6	53.78	1.24
ok	146.47	54.04	1.24
ok	145.74	53.72	1.24
ok	146.41	53.66	1.24
ok	146.16	54.76	1.24
ok	146.12	54.67	1.24
ok	146.58	54.04	1.24
ok	146.24	54.42	1.24
ok	146.55	54.85	1.24
ok	146.12	54.57	1.24
ok	146.68	54.69	1.24
ok	146.27	54.95	1.24
ok	146.63	55.16	1.24
ok	146.09	54.95	1.24
ok	146.67	54.54	1.24
ok	146.65	53.78	1.24
ok	145.91	54.44	1.24
ok	146.05	53.52	1.24
ok	146	55.51	1.24
ok	146.04	54.6	1.24
ok	146.17	53.87	1.24
ok	146.09	53.92	1.24
ok	146.03	54.52	1.24
ok	146	54.06	1.24
ok	146.78	54.59	1.24
ok	145.8	54.14	1.24
ok	146.15	54.57	1.24
ok	146.23	54.43	1.24
ok	146.3	54.15	1.24
ok	146.51	54.76	1.24
ok	145.91	53.69	1.24
ok	146.57	53.98	1.24
ok	145.58	54.47	1.24
ok	145.82	54.6	1.24
ok	145.94	54.17	1.24
ok	146.36	54.49	1.24
ok	146.14	54.59	1.24
ok	146.66	54.89	1.24
ok	146.21	54.74	1.24
ok	146.42	54.37	1.24
ok	146.43	54.35	1.24
ok	145.78	54.68	1.24
ok	146.48	54.72	1.24
ok	145.98	54.63	1.24
ok	146.59	54.04	1.24
ok	146.25	54.79	1.24
ok	146.24	54.63	1.24
ok	146.3	54.27	1.24
ok	145.66	54.11	1.24
ok	146.26	54.93	1.24
ok	146.02	54.83	1.24
ok	146.19	54.01	1.24
ok	146.26	54.7	1.24
ok	146.05	54.99	1.24
ok	146.21	55.07	1.24
ok	145.62	54.73	1.24
Warning	146.26	54.67	1.24	1	4
Warning	146.37	54.4	1.24	1	4
Warning	146.48	54.49	1.24	1	4
Warning	146.49	54.64	1.24	1	4
Warning	145.86	54.96	1.24	1	4
Warning	146.31	54.44	1.24	1	4
Warning	145.47	54.17	1.24	1	4
Warning	146.39	53.87	1.24	1	4
Warning	146.64	54.65	1.24	1	4
Warning	146.35	54.75	1.24	1	4
Warning	146.87	55.28	1.24	1	4
Warning	146.12	54.32	1.24	1	4
Warning	146.65	53.67	1.24	1	4
Warning	145.55	54.75	1.24	1	4
Warning	146.46	54.88	1.24	1	4
Warning	145.78	54.91	1.24	1	4
Warning	146.45	53.97	1.24	1	4
Warning	146.53	55.08	1.24	1	4
Warning	145.52	54.47	1.24	1	4
Warning	146.14	54.61	1.24	1	4
Warning	146.54	54.31	1.24	1	4
Warning	146.37	55.12	1.24	1	4
Warning	146.27	53.61	1.24	1	4
Warning	146.36	54.79	1.24	1	4
Warning	146.11	54.6	1.24	1	4
Warning	146.14	53.88	1.24	1	4
Warning	146.02	54.9	1.24	1	4
Warning	146.02	54.7	1.24	1	4
Warning	146.22	54.17	1.24	1	4
Warning	145.61	54.25	1.24	1	4
Warning	146.42	54.63	1.24	1	4
Warning	146.59	54.17	1.24	1	4
Warning	145.95	54.41	1.24	1	4
Warning	146.72	54.62	1.24	1	4
Warning	145.87	54.42	1.24	1	4
Warning	146.07	54.49	1.24	1	4
Warning	145.94	54.23	1.24	1	4
Warning	146.7	54.27	1.24	1	4
Warning	146.54	54.94	1.24	1	4
Warning	146.15	54.26	1.24	1	4
Warning	146.59	54.55	1.24	1	4
Warning	145.49	54.45	1.24	1	4
Warning	146.01	54.28	1.24	1	4
Alert	145.96	53.89	1.24	1	4
Alert	146.44	54.31	1.24	1	4
Alert	146.57	54.29	1.24	1	4
Alert	146.65	54.3	1.24	1	4
Alert	146.06	54.07	1.24	1	4
Alert	146.08	53.71	1.24	1	4
Alert	146.67	53.83	1.24	1	4
Alert	145.94	54.48	1.24	1	4
Alert	145.98	54.13	1.24	1	4
Alert	146.12	54.76	1.24	1	4
Alert	146.32	54.4	1.24	1	4
Alert	146.92	53.72	1.24	1	4
Alert	146.05	54.73	1.24	1	4
Alert	146.3	54.38	1.24	1	4
Alert	145.27	54.68	1.24	1	4
Alert	146.36	54.06	1.24	1	4
Alert	145.74	54.82	1.24	1	4
Alert	146.5	54.39	1.24	1	4
Alert	145.89	54.09	1.24	1	4
Alert	146.07	54.88	1.24	1	4
Alert	146.35	54.67	1.24	1	4
Alert	146	54.51	1.24	1	4
Alert	146.63	54.34	1.24	1	4
Warning	145.68	54.91	1.23	1	4
ok	145.9	54.29	1.24
ok	146.48	54.66	1.24
ok	146.04	54.45	1.24
ok	146.13	54.09	1.24
ok	145.96	54.44	1.24
ok	146.33	54.07	1.24
ok	145.54	54.28	1.24
ok	146.36	53.96	1.24
ok	146.42	53.96	1.24
ok	146.68	53.62	1.24
Alert	146.28	55.07	1.24	1	4
Alert	146.14	54.18	1.24	1	4
Alert	146.39	54.54	1.24	1	4
Alert	146.11	54.32	1.24	1	4
Alert	146.49	54.47	1.24	1	4
Alert	146	54.99	1.24	1	4
Alert	146.2	54.59	1.24	1	4
Alert	146.03	54.94	1.24	1	4
Alert	145.96	54.2	1.24	1	4
Alert	146.25	54.85	1.24	1	4
Alert	145.38	54.15	1.24	1	4
Alert	145.92	54.34	1.24	1	4
Alert	146.17	54.06	1.24	1	4
Alert	146.17	53.83	1.24	1	4
Alert	146.27	54.27	1.24	1	4
Alert	145.66	54.17	1.24	1	4
Alert	146.38	54.04	1.24	1	4
Alert	145.92	54.77	1.24	1	4
Alert	146.25	54.29	1.24	1	4
Alert	146.49	54.19	1.24	1	4
Alert	146.58	54.34	1.24	1	4
Alert	146.52	53.93	1.24	1	4
Alert	145.86	54.48	1.24	1	4
Alert	146.48	54.21	1.24	1	4
Alert	145.78	54.68	1.24	1	4
Alert	146.65	54.57	1.24	1	4
Alert	145.76	54.64	1.24	1	4
Alert	146.17	54.69	1.24	1	4
Alert	146.96	54.54	1.24	1	4
Alert	146.24	54.4	1.24	1	4
Alert	146.4	54.61	1.24	1	4
Alert	145.57	54.3	1.24	1	4
Alert	146.99	54.03	1.24	1	4
Alert	145.66	54.81	1.24	1	4
Alert	146.58	54.9	1.24	1	4
Alert	146.28	54.01	1.24	1	4
Alert	146.62	53.68	1.24	1	4
Alert	146.35	54.16	1.24	1	4
Alert	145.67	54.21	1.24	1	4
Alert	146.11	54.29	1.24	1	4
Alert	146.6	54.63	1.24	1	4
Alert	146.17	54.59	1.24	1	4
Alert	146.03	54.88	1.24	1	4
Alert	145.96	54.37	1.24	1	4
Alert	146.34	53.89	1.24	1	4
Alert	145.74	54.35	1.24	1	4
Alert	146.04	54.46	1.24	1	4
Alert	146.1	54.6	1.24	1	4
Alert	146.65	54.6	1.24	1	4
Alert	146.1	54.45	1.24	1	4
Alert	146.37	54.41	1.24	1	4
Alert	146.13	54.68	1.24	1	4
Alert	146.24	54.15	1.24	1	4
Alert	146.36	54.51	1.24	1	4
Alert	145.67	54.23	1.24	1	4
Alert	145.95	54.35	1.24	1	4
Alert	146.26	54.45	1.24	1	4
Alert	145.83	54.17	1.24	1	4
Alert	146.6	53.87	1.24	1	4
Alert	145.83	54.56	1.24	1	4
Alert	146.55	54.45	1.24	1	4
Alert	145.91	54.22	1.24	1	4
Alert	146.14	54.27	1.24	1	4
Alert	145.91	54.14	1.24	1	4
Alert	146.2	54.58	1.24	1	4
Alert	145.9	54.49	1.24	1	4
Alert	145.7	54.61	1.24	1	4
Alert	146.7	53.84	1.24	1	4
Alert	145.84	54.77	1.24	1	4
Alert	146.2	54.04	1.24	1	4
Alert	146.21	54.24	1.24	1	4
Alert	146.64	53.94	1.24	1	4
Alert	146.74	55.01	1.24	1	4
Alert	146.12	54.41	1.24	1	4
Alert	146.17	54.17	1.24	1	4
Alert	145.78	54.5	1.24	1	4
Alert	146.57	54.81	1.24	1	4
Alert	146.01	54.4	1.24	1	4
Alert	145.56	54.48	1.24	1	4
Alert	146.21	54.52	1.24	1	4
Alert	145.53	53.97	1.24	1	4
Alert	146.97	54.81	1.24	1	4
Alert	145.79	54.62	1.24	1	4
Alert	146.73	53.73	1.24	1	4
Alert	146.11	54.04	1.24	1	4
Alert	145.96	54.44	1.24	1	4
Alert	146.47	54.39	1.24	1	4
Alert	146.15	54.43	1.24	1	4
Alert	145.68	54.21	1.24	1	4
Alert	145.76	53.91	1.24	1	4
Alert	146.53	53.7	1.24	1	4
Alert	145.78	53.93	1.24	1	4
Alert	146.47	53.98	1.24	1	4
Alert	145.88	54.36	1.24	1	4
Alert	146.24	54.61	1.24	1	4
Alert	146.16	54.28	1.24	1	4
Alert	145.51	54.41	1.24	1	4
Alert	146.13	54.08	1.24	1	4
Alert	146.13	53.99	1.24	1	4
Alert	146.23	54.17	1.24	1	4
Alert	146.37	54.34	1.24	1	4
Alert	146.25	54.51	1.24	1	4
Alert	146.61	54.18	1.24	1	4
Alert	145.49	54.29	1.24	1	4
Alert	146.51	54.77	1.24	1	4
Alert	146.01	54.3	1.24	1	4
Alert	146.27	54.88	1.24	1	4
Alert	146.11	54.23	1.24	1	4
Alert	145.96	54.36	1.24	1	4
Alert	146.33	53.91	1.24	1	4
Alert	145.98	54.91	1.24	1	4
Alert	145.85	53.8	1.24	1	4
Alert	146.16	54.27	1.24	1	4
Alert	146.24	53.91	1.24	1	4
Alert	146.3	54.68	1.24	1	4
Alert	146.45	53.86	1.24	1	4
Alert	146.5	54.42	1.24	1	4
Alert	145.96	54.47	1.24	1	4
Alert	146.08	54.46	1.24	1	4
Alert	146.15	54.27	1.24	1	4
Alert	146.36	54.39	1.24	1	4
Alert	146.2	54.07	1.24	1	4
Alert	146.36	54.22	1.24	1	4
Alert	146.62	54.74	1.24	1	4
Alert	146	54.32	1.24	1	4
Alert	146.27	53.88	1.24	1	4
Alert	145.51	55.06	1.24	1	4
Alert	146.35	54.19	1.24	1	4
Alert	146.28	53.73	1.24	1	4
Alert	145.91	54.04	1.24	1	4
Alert	145.96	54.03	1.24	1	4
Alert	146.07	54.78	1.24	1	4
Alert	145.82	54.94	1.24	1	4
Alert	145.68	54.22	1.24	1	4
Alert	145.72	53.65	1.24	1	4
Alert	97.39	51.74	1.08	3	3
Alert	131.13	51.66	0.57	1	3
Alert	131.96	52.02	0.06	1	3
Alert	131.24	50.98	0.01	1	3
Alert	130.74	50.7	0.01	1	3
Alert	130	50.4	0.01	1	3
Alert	129.45	50.08	0.01	1	3
Alert	128.81	48.77	0.01	1	3
Alert	124.82	43.44	0.01	1	3
Alert	118.28	36.19	0.01	3	3
Alert	111.52	29.17	0.01	3	5
Alert	105.46	22.93	0.01	3	5
Alert	109.4	17.56	0.01	3	5
Alert	120.86	40.46	0.11	3	3
Alert	139.08	51.94	0.64	1	3
Alert	140.44	52.01	0.98	1	3
Alert	141.32	51.77	1.15	1	4
Alert	143.66	53.16	1.22	1	4
Alert	145.63	53.62	1.24	1	4
Alert	146.12	53.87	1.25	1	4
Alert	146.35	54.25	1.24	1	4
Alert	145.91	54.43	1.24	1	4
Alert	146.34	54.44	1.24	1	4
Alert	145.74	54.31	1.24	1	4
Alert	146.28	54.44	1.24	1	4
Alert	146.23	54.45	1.24	1	4
Alert	146.3	54.19	1.24	1	4
Alert	146.39	54.11	1.24	1	4
Alert	145.79	54.23	1.24	1	4
Alert	146.46	54.54	1.24	1	4
Alert	145.88	54.32	1.24	1	4
Alert	146.34	54.49	1.24	1	4
Alert	146.2	54.32	1.24	1	4
Alert	146.14	54.46	1.24	1	4
Alert	146.37	54.28	1.24	1	4
Alert	146.04	54.28	1.24	1	4
Alert	146.6	54.18	1.24	1	4
Alert	145.8	54.37	1.24	1	4
Alert	146.12	54.7	1.24	1	4
Alert	146.06	54.5	1.24	1	4
Alert	146.1	54.29	1.24	1	4
Alert	146.41	54.31	1.24	1	4
Alert	146.1	54.31	1.24	1	4
Alert	146.51	54.39	1.24	1	4
Alert	145.47	54.41	1.24	1	4
Alert	146.12	54.38	1.24	1	4
Alert	146.26	54.52	1.24	1	4
Alert	146.19	54.39	1.24	1	4
Alert	146.41	54.39	1.24	1	4
Alert	145.93	54.36	1.24	1	4
Alert	146.57	54.33	1.24	1	4
Alert	146.19	54.34	1.24	1	4
Alert	146.34	54.53	1.24	1	4
Alert	145.92	54.62	1.24	1	4
Alert	146.31	54.48	1.24	1	4
Alert	146.41	54.4	1.24	1	4
Alert	146.71	54.4	1.24	1	4
Alert	146.35	54.39	1.24	1	4
Alert	146.26	54.41	1.24	1	4
Alert	145.83	54.62	1.24	1	4
Alert	146.07	54.35	1.24	1	4
Alert	146.17	54.71	1.24	1	4
Alert	146.45	54.59	1.24	1	4
Alert	146.03	54.7	1.24	1	4
Alert	146.63	54.55	1.24	1	4
Alert	145.93	54.53	1.24	1	4
Alert	145.99	54.67	1.24	1	4
Alert	145.91	54.3	1.24	1	4
Alert	146.13	54.52	1.24	1	4
Alert	146.58	54.34	1.24	1	4
Alert	146	54.39	1.24	1	4
Alert	146.43	54.36	1.24	1	4
Alert	145.61	54.26	1.24	1	4
Alert	146.28	54.46	1.24	1	4
Alert	145.88	54.46	1.24	1	4
Alert	146.69	54.41	1.24	1	4
Alert	146.4	54.43	1.24	1	4
Alert	146.26	54.22	1.24	1	4
Alert	146.18	54.25	1.24	1	4
Alert	145.69	54.04	1.24	1	4
Alert	146.29	54.44	1.24	1	4
Alert	146.13	54.33	1.24	1	4
Alert	146.19	54.4	1.24	1	4
Alert	146.17	54.5	1.24	1	4
Alert	146.38	54.45	1.24	1	4
Alert	146.34	54.34	1.24	1	4
Alert	146.06	54.31	1.24	1	4
Alert	146.27	54.4	1.23	1	4
Alert	146.3	54.42	1.23	1	4
Alert	146.63	54.43	1.24	1	4
Alert	146.28	54.32	1.24	1	4
Alert	145.92	54.45	1.24	1	4
Alert	146.34	54.24	1.24	1	4
Alert	146.15	54.26	1.24	1	4
Alert	146.23	54.26	1.24	1	4
Alert	146.01	54.31	1.24	1	4
Alert	146.33	54.43	1.24	1	4
Alert	146.16	54.44	1.24	1	4
Alert	145.97	54.31	1.24	1	4
Alert	146.4	54.23	1.24	1	4
Alert	145.98	54.48	1.24	1	4
Alert	146.19	54.5	1.24	1	4
Alert	146.07	54.43	1.24	1	4
Alert	146.44	54.48	1.24	1	4
Alert	146.3	54.3	1.24	1	4
Alert	146.07	54.27	1.24	1	4
Alert	146.11	54.34	1.24	1	4
Alert	145.98	54.58	1.24	1	4
Alert	146.42	54.32	1.24	1	4
Alert	146.06	54.2	1.24	1	4
Alert	146.37	54.31	1.24	1	4
Alert	146.56	54.32	1.24	1	4
Alert	146.02	54.4	1.24	1	4
Alert	146.29	54.26	1.24	1	4
Alert	146	54.26	1.24	1	4
Alert	146.41	54.29	1.24	1	4
Alert	146.21	54.37	1.24	1	4
Alert	146.36	54.62	1.24	1	4
Alert	146.39	54.58	1.24	1	4
Alert	146.07	54.29	1.24	1	4
Alert	146.25	54.36	1.24	1	4
Alert	145.92	54.53	1.24	1	4
Alert	146.31	54.44	1.24	1	4
Alert	146.02	54.36	1.24	1	4
Alert	146.41	54.52	1.24	1	4
Alert	146.5	54.61	1.24	1	4
Alert	146.14	54.36	1.24	1	4
Alert	146.42	54.37	1.24	1	4
Alert	145.73	54.34	1.24	1	4
Alert	146.02	54.48	1.24	1	4
Alert	145.66	54.33	1.24	1	4
Alert	146.13	54.38	1.24	1	4
Alert	146.52	54.36	1.24	1	4
Alert	146.04	54.48	1.24	1	4
Alert	146.21	54.38	1.24	1	4
Alert	146.01	54.41	1.24	1	4
Alert	146.32	54.63	1.24	1	4
Alert	145.64	54.28	1.24	1	4
Alert	146.13	54.53	1.24	1	4
Alert	146.75	57.09	1.24	1	4
Alert	70.79	50.44	1.17	3	5
Alert	128.19	52.81	0.71	1	3
Alert	131.57	52.2	0.16	1	3
Alert	131.32	51.32	0.01	1	3
Alert	130.66	50.67	0.01	1	3
Alert	130	50.36	0.01	1	3
Alert	129.33	50.04	0.01	1	3
Alert	128.34	48.03	0.01	1	3
Alert	124.09	42.59	0.01	1	3
Alert	117.45	35.38	0.01	3	3
Alert	110.49	27.9	0.01	3	5
Alert	104.36	21.6	0.01	3	5
Alert	99.06	16.18	0.01	3	5
Alert	93.6	9.65	0.01	3	5
Alert	88.76	5.29	0.01	3	5
Alert	86.54	3.53	0.01	3	5
Alert	85.55	3.43	0.01	3	5
Alert	85.52	3.82	0.01	3	5
Alert	85.99	4.1	0.01	3	5
Alert	85.44	4.07	0.01	3	5
Alert	85.36	3.89	0.01	3	5
Alert	85.37	3.72	0.01	3	5
Alert	85.32	3.67	0.01	3	5
Alert	85.28	3.66	0.01	3	5
Alert	85.27	3.69	0.01	3	5
Alert	85.19	3.69	0.01	3	5
Alert	85.21	3.65	0.01	3	5
Alert	85.21	3.62	0.01	3	5
Alert	85.21	3.63	0.01	3	5
Alert	85.13	3.6	0.01	3	5
Alert	85.14	3.62	0.01	3	5
Alert	173.44	9.09	0.02	1	1
Alert	123.6	47.02	0.39	1	3
Alert	139.53	51.94	0.85	1	3
Alert	140.66	51.75	1.09	1	3
Alert	142.07	51.75	1.2	1	4
Alert	143.51	53.32	1.24	1	4
Alert	145.84	53.77	1.25	1	4
Alert	145.35	54	1.25	1	4
Alert	146.01	53.99	1.24	1	4
Alert	146.3	54.29	1.24	1	4
Alert	146.01	54.46	1.24	1	4
Alert	146.43	54.28	1.24	1	4
Alert	145.86	54.38	1.24	1	4
Alert	146.42	54.43	1.24	1	4
Alert	145.88	54.48	1.24	1	4
Alert	146.21	54.36	1.24	1	4
Alert	146.11	54.26	1.24	1	4
Alert	146.13	54.23	1.24	1	4
Alert	146.56	54.21	1.24	1	4
Alert	146.2	54.4	1.24	1	4
Alert	146.18	54.74	1.24	1	4
Alert	145.94	54.52	1.23	1	4
Alert	146.42	54.35	1.24	1	4
Alert	146.45	54.45	1.23	1	4
Alert	146.32	54.21	1.23	1	4
Alert	146.38	54.14	1.24	1	4
Alert	146.13	54.51	1.24	1	4
Alert	146.42	54.46	1.24	1	4
Alert	145.78	54.33	1.24	1	4
Alert	146.02	54.26	1.24	1	4
Alert	146.44	54.48	1.24	1	4
Alert	146.09	54.49	1.24	1	4
Alert	146.54	54.54	1.23	1	4
Alert	145.6	53.82	1.23	1	4
Alert	146.71	54.16	1.23	1	4
Alert	145.62	53.67	1.24	1	4
Alert	146.18	54.67	1.24	1	4
Alert	146.09	54.61	1.24	1	4
Alert	146.38	53.6	1.24	1	4
Alert	146.3	54.49	1.24	1	4
Alert	146.02	54.1	1.24	1	4
Alert	146.31	54.46	1.24	1	4
Alert	145.81	53.72	1.24	1	4
Alert	146.14	54.93	1.24	1	4
Alert	146.32	54.25	1.23	1	4
Alert	146.42	54.43	1.23	1	4
Alert	146.8	55	1.23	1	4
Alert	145.83	54.86	1.23	1	4
Alert	145.98	54.62	1.23	1	4
Alert	145.87	54.45	1.24	1	4
Alert	146.29	54.87	1.24	1	4
Alert	146.12	54.06	1.24	1	4
Alert	145.85	53.74	1.24	1	4
Alert	146.44	54.71	1.24	1	4
Alert	145.65	53.61	1.24	1	4
Alert	145.68	54.55	1.24	1	4
Alert	146.02	54.88	1.24	1	4
Alert	146.09	54.4	1.24	1	4
Alert	145.73	54.28	1.24	1	4
Alert	146.13	53.82	1.23	1	4
Alert	146.41	53.84	1.23	1	4
Alert	145.38	53.76	1.23	1	4
Alert	145.77	54.22	1.24	1	4
Alert	145.92	54.65	1.24	1	4
Alert	146.18	55.1	1.24	1	4
Alert	145.75	54.22	1.24	1	4
Alert	146.21	54.27	1.24	1	4
Alert	145.9	54.64	1.24	1	4
Alert	145.66	54.82	1.24	1	4
Alert	146.26	55.44	1.24	1	4
Alert	145.79	55.05	1.24	1	4
Alert	146.6	53.14	1.24	1	4
Alert	146.46	53.94	1.24	1	4
Alert	145.9	54.56	1.23	1	4
Alert	146.46	53.81	1.23	1	4
Alert	146.26	54.5	1.24	1	4
Alert	145.84	54.97	1.23	1	4
Alert	145.76	53.85	1.24	1	4
Alert	146.13	54.18	1.24	1	4
Alert	146	54.99	1.24	1	4
Alert	145.61	54.69	1.24	1	4
Alert	146.31	52.32	1.24	1	4
Alert	145	53.59	1.24	1	4
Alert	146.27	54.47	1.24	1	4
Alert	145.91	54.48	1.24	1	4
Alert	145.76	54.57	1.24	1	4
Alert	145.68	54.41	1.24	1	4
Alert	145.39	53.79	1.24	1	4
Alert	145.52	54.15	1.24	1	4
Alert	145.26	54.28	1.24	1	4
Alert	145.68	55.27	1.24	1	4
Alert	145.99	54.92	1.24	1	4
Alert	145.93	55.07	1.24	1	4
Alert	146.29	54.03	1.24	1	4
Alert	145.47	53.93	1.24	1	4
Alert	145.82	54.53	1.24	1	4
Alert	145.01	54.98	1.24	1	4
Alert	146.12	54.42	1.24	1	4
Alert	145.52	54.54	1.25	1	4
Alert	145.44	53.83	1.24	1	4
Alert	145.65	53.72	1.24	1	4
Alert	145.75	54.58	1.24	1	4
Alert	145.52	54.21	1.24	1	4
Alert	145.85	54.05	1.24	1	4
Alert	145.14	54.25	1.24	1	4
Alert	145.73	53.34	1.24	1	4
Alert	145.45	53.76	1.24	1	4
Alert	145.79	54.38	1.24	1	4
Alert	145.25	54.84	1.24	1	4
Alert	145.32	54.95	1.24	1	4
Alert	145.32	54.23	1.24	1	4
Alert	145.8	54.7	1.24	1	4
Alert	145.58	54.34	1.25	1	4
Alert	145.47	53.95	1.24	1	4
Alert	145.25	54.49	1.24	1	4
Alert	145.03	54.28	1.24	1	4
Alert	145.91	54.16	1.24	1	4
Alert	145.5	54.59	1.24	1	4
Alert	145.59	54.2	1.24	1	4
Alert	145.4	54.42	1.24	1	4
Alert	145.13	54.84	1.24	1	4
Alert	145.83	54.57	1.24	1	4
Alert	145.35	55.06	1.24	1	4
Alert	145.07	55.21	1.24	1	4
Alert	145.96	54.73	1.24	1	4
Alert	145.8	55.11	1.24	1	4
Alert	145.37	54.93	1.24	1	4
Alert	145.05	54.55	1.24	1	4
Alert	145.25	54.77	1.25	1	4
Alert	145.13	54.02	1.25	1	4
Alert	145.6	54.32	1.25	1	4
Alert	145.2	54.96	1.25	1	4
Alert	145.23	55.07	1.25	1	4
Alert	146.01	54.56	1.24	1	4
Alert	144.97	54.7	1.24	1	4
Alert	145.23	54.82	1.24	1	4
Alert	145.35	54.57	1.25	1	4
Alert	145.62	54.67	1.25	1	4
Alert	145.89	54.97	1.25	1	4
Alert	145.66	54.74	1.25	1	4
Alert	145.68	54.25	1.25	1	4
Alert	145.27	53.42	1.25	1	4
Alert	145.29	54.34	1.26	1	4
Alert	145.04	54.16	1.26	1	4
Alert	145.63	55.44	1.26	1	4
Alert	145.98	55.01	1.26	1	4
Alert	145.1	54.39	1.26	1	4
Alert	146	54.25	1.26	1	4
Alert	145.02	54.31	1.26	1	4
Alert	145.65	54.67	1.26	1	4
Alert	145.46	54.19	1.26	1	4
Alert	145.49	55.21	1.26	1	4
Alert	145.99	54.5	1.26	1	4
Alert	144.82	54.18	1.26	1	4
Alert	145.62	54.12	1.26	1	4
Alert	145.68	54.5	1.26	1	4
Alert	145.88	54.58	1.26	1	4
Alert	146.25	54.8	1.26	1	4
Alert	145.7	54.6	1.26	1	4
Alert	145.86	53.88	1.26	1	4
Alert	144.81	54.33	1.26	1	4
Alert	146.31	54.73	1.26	1	4
Alert	145.2	54.27	1.27	1	4
Alert	146.52	54.87	1.26	1	4
Alert	145.6	54.83	1.26	1	4
Alert	145.31	54.9	1.26	1	4
Alert	146.24	54.41	1.26	1	4
Alert	145.99	54.65	1.26	1	4
Alert	146.14	54.71	1.26	1	4
Alert	146.44	54.67	1.27	1	4
Alert	145.53	54.59	1.27	1	4
Alert	145.86	54.66	1.26	1	4
Alert	145.86	53.8	1.26	1	4
Alert	146.4	53.97	1.27	1	4
Alert	145.95	54.09	1.27	1	4
Alert	145.83	55.33	1.27	1	4
Alert	145.93	54.19	1.27	1	4
Alert	146	54.14	1.27	1	4
Alert	146.45	54.23	1.27	1	4
Alert	145.69	54.79	1.26	1	4
Alert	146.06	54.44	1.27	1	4
Alert	145.78	54.28	1.27	1	4
Alert	146.13	53.83	1.27	1	4
Alert	146.07	53.94	1.27	1	4
Alert	146.27	53.33	1.27	1	4
Alert	146.75	54.08	1.27	1	4
Alert	145.76	53.57	1.27	1	4
Alert	146.42	54.38	1.27	1	4
Alert	146.41	53.08	1.27	1	4
Alert	146.26	55.05	1.27	1	4
Alert	146.62	54.76	1.27	1	4
Alert	146.12	54.3	1.27	1	4
Alert	146.44	54.07	1.27	1	4
Alert	146.04	54.37	1.27	1	4
Alert	146.45	54.97	1.27	1	4
Alert	146.62	54.88	1.27	1	4
Alert	146.43	54.47	1.27	1	4
Alert	146.41	54.67	1.27	1	4
Alert	146.36	54.05	1.27	1	4
Alert	146.64	54.55	1.27	1	4
Alert	146.71	54.49	1.27	1	4
Alert	146.78	54.19	1.28	1	4
Alert	146.94	54.58	1.28	1	4
Alert	146.08	54.3	1.28	1	4
Alert	146.82	54.26	1.28	1	4
Alert	146.33	54.44	1.29	1	4
Alert	146.38	54.72	1.3	1	4
Alert	146.63	54.32	1.3	1	4
Alert	146.99	54.76	1.29	1	4
Alert	146.96	53.89	1.29	1	4
Alert	146.78	54.54	1.3	1	4
Alert	147	54.85	1.3	1	4
Alert	146.38	54.45	1.3	1	4
Alert	147.04	54.45	1.3	1	4
Alert	146.99	54.24	1.3	1	4
Alert	146.79	55.24	1.31	1	4
Alert	146.8	53.96	1.31	1	4
Alert	146.56	54.17	1.31	1	4
Alert	146.97	54.98	1.31	1	4
Alert	146.89	54.26	1.31	1	4
Alert	147.12	54.35	1.32	1	4
Alert	146.84	54.68	1.32	1	4
Alert	147.59	53.25	1.32	1	4
Alert	146.8	55.86	1.32	1	4
Alert	146.56	53.37	1.31	1	4
Alert	146.95	54.76	1.31	1	4
Alert	146.33	54.26	1.32	1	4
Alert	147.43	54.99	1.33	1	4
Alert	147.67	54.14	1.34	1	4
Alert	146.95	54.29	1.34	1	4
Alert	147.2	54.36	1.34	1	4
Alert	146.76	55.15	1.34	1	4
Alert	147.45	55.17	1.33	1	4
Alert	146.67	54.52	1.31	1	4
Alert	146.76	54.24	1.31	1	4
Alert	146.76	54.14	1.32	1	4
Alert	146.66	54.49	1.33	1	4
Alert	146.98	54.51	1.33	1	4
Alert	147.11	54.96	1.33	1	4
Alert	147.13	55	1.33	1	4
Alert	146.83	54.21	1.34	1	4
Alert	146.84	54.1	1.34	1	4
Alert	146.96	54.29	1.32	1	4
Alert	147.03	55.35	1.33	1	4
Alert	146.64	54.17	1.33	1	4
Alert	146.82	54.77	1.32	1	4
Alert	146.69	53.88	1.32	1	4
Alert	147.36	54.18	1.32	1	4
Alert	146.38	55.42	1.3	1	4
Alert	146.68	54.26	1.28	1	4
Alert	146.58	54.66	1.3	1	4
Alert	146.77	54.79	1.31	1	4
Alert	146.76	54.36	1.31	1	4
Alert	146.63	54.47	1.32	1	4
Alert	147	54.44	1.31	1	4
Alert	146.63	54.25	1.31	1	4
Alert	147.08	55.11	1.32	1	4
Alert	146.26	54.2	1.32	1	4
Alert	146.65	54.47	1.32	1	4
Alert	147.02	55	1.32	1	4
Alert	146.88	54.31	1.32	1	4
Alert	147.34	54.61	1.33	1	4
Alert	146.58	53.87	1.32	1	4
Alert	146.93	54	1.31	1	4
Alert	146.55	53.86	1.32	1	4
Alert	147.15	53.68	1.32	1	4
Alert	146.52	54.9	1.32	1	4
Alert	146.64	53.86	1.31	1	4
Alert	147.2	54.7	1.31	1	4
Alert	146.26	54.27	1.32	1	4
Alert	146.72	54.49	1.31	1	4
Alert	146.69	53.64	1.31	1	4
Alert	147.09	54.91	1.3	1	4
Alert	146.98	54.82	1.28	1	4
Alert	146.56	54.49	1.28	1	4
Alert	147	54.55	1.29	1	4
Alert	146.28	54.27	1.3	1	4
Alert	146.94	53.79	1.31	1	4
Alert	146.89	53.82	1.31	1	4
Alert	146.69	54.65	1.31	1	4
Alert	147.28	54.83	1.32	1	4
Alert	146.47	54.29	1.31	1	4
Alert	146.72	54.45	1.32	1	4
Alert	146.6	54.4	1.32	1	4
Alert	146.9	54.54	1.31	1	4
Alert	147.1	54.08	1.31	1	4
Alert	147.09	54.24	1.3	1	4
Alert	147.2	54.04	1.3	1	4
Alert	146.51	54.59	1.31	1	4
Alert	147.04	55.05	1.31	1	4
Alert	147.09	54.2	1.3	1	4
Alert	146.58	54.89	1.3	1	4
Alert	147.3	54.47	1.3	1	4
Alert	146.33	54.6	1.31	1	4
Alert	147.7	55.2	1.31	1	4
Alert	146.77	54.61	1.31	1	4
Alert	146.75	54.35	1.31	1	4
Alert	146.87	53.96	1.3	1	4
Alert	147.07	53.99	1.28	1	4
Alert	147.01	54.16	1.29	1	4
Alert	146.58	54.39	1.3	1	4
Alert	146.95	54.43	1.31	1	4
Alert	146.44	53.89	1.31	1	4
Alert	147.26	54.7	1.3	1	4
Alert	146.6	54.32	1.28	1	4
Alert	147.05	53.68	1.3	1	4
Alert	147.26	54.61	1.31	1	4
Alert	146.78	54.05	1.31	1	4
Alert	147.15	54.43	1.31	1	4
Alert	146.85	54.93	1.31	1	4
Alert	146.86	55.56	1.3	1	4
Alert	147.16	54.84	1.3	1	4
Alert	146.93	54.41	1.31	1	4
Alert	147.41	54.55	1.31	1	4
Alert	146.43	54.59	1.31	1	4
Alert	147.2	54.7	1.31	1	4
Alert	146.84	54.78	1.31	1	4
Alert	146.49	53.92	1.31	1	4
Alert	147.36	54.68	1.31	1	4
Alert	146.86	54.57	1.31	1	4
Alert	147.25	54.48	1.31	1	4
Alert	146.69	54.21	1.31	1	4
Alert	147.6	54.6	1.31	1	4
Alert	147.27	54.9	1.31	1	4
Alert	146.77	53.84	1.31	1	4
Alert	147.25	54.46	1.31	1	4
Alert	146.89	54.37	1.3	1	4
Alert	146.6	54.81	1.3	1	4
Alert	147.14	54.34	1.31	1	4
Alert	146.87	55.02	1.31	1	4
Alert	146.95	54.66	1.31	1	4
Alert	146.73	53.8	1.3	1	4
Alert	147.16	54.36	1.3	1	4
Alert	146.34	54.42	1.29	1	4
Alert	147.43	55.76	1.29	1	4
Alert	146.29	53.9	1.3	1	4
Alert	147.1	54.57	1.31	1	4
Alert	146.67	54.17	1.31	1	4
Alert	146.72	54.67	1.31	1	4
Alert	147.38	54.68	1.31	1	4
Alert	146.36	53.93	1.31	1	4
Alert	147.04	54.43	1.3	1	4
Alert	147.03	54.92	1.31	1	4
Alert	146.41	53.49	1.31	1	4
Alert	147.05	53.59	1.31	1	4
Alert	146.62	54.42	1.31	1	4
Alert	146.58	54.49	1.31	1	4
Alert	146.63	54.67	1.32	1	4
Alert	147.01	54.34	1.31	1	4
Alert	146.99	54.65	1.32	1	4
Alert	146.45	54.54	1.32	1	4
Alert	146.96	54.55	1.32	1	4
Alert	145.65	54.21	1.32	1	4
Alert	147.11	54.74	1.32	1	4
Alert	146.75	53.7	1.31	1	4
Alert	146.84	54.25	1.31	1	4
Alert	147.24	54.92	1.31	1	4
Alert	146.35	54.29	1.31	1	4
Alert	147.06	54.43	1.31	1	4
Alert	146.34	54.04	1.31	1	4
Alert	146.45	53.98	1.31	1	4
Alert	146.67	54.45	1.31	1	4
Alert	146.57	54.62	1.31	1	4
Alert	147.22	53.99	1.31	1	4
Alert	146.29	54.35	1.31	1	4
Alert	147.58	55.1	1.31	1	4
Alert	146.57	54.55	1.32	1	4
Alert	146.8	54.48	1.31	1	4
Alert	146.94	55.89	1.31	1	4
Alert	146.66	54.69	1.31	1	4
Alert	146.59	54.2	1.3	1	4
Alert	146.29	54.66	1.32	1	4
Alert	146.72	54.08	1.32	1	4
Alert	146.73	54.31	1.32	1	4
Alert	146.97	54.36	1.32	1	4
Alert	147.05	53.37	1.32	1	4
Alert	147	54.37	1.31	1	4
Alert	147.07	54.14	1.32	1	4
Alert	146.49	53.88	1.32	1	4
Alert	147.47	55.82	1.32	1	4
Alert	147.26	54.14	1.32	1	4
Alert	146.05	53.6	1.32	1	4
Alert	147.13	54.68	1.31	1	4
Alert	146.21	54.11	1.29	1	4
Alert	146.9	55.14	1.29	1	4
Alert	146.31	54.4	1.3	1	4
Alert	147.31	54.41	1.31	1	4
Alert	146.74	54.75	1.31	1	4
Alert	146.77	54.15	1.3	1	4
Alert	146.93	54.18	1.31	1	4
Alert	146.5	54.56	1.32	1	4
Alert	146.89	54.18	1.32	1	4
Alert	146.88	53.51	1.32	1	4
Alert	147.11	55.26	1.32	1	4
Alert	146.72	54.39	1.32	1	4
Alert	146.56	55.02	1.31	1	4
Alert	146.12	53.58	1.31	1	4
Alert	146.37	53.77	1.31	1	4
Alert	146.91	54.2	1.31	1	4
Alert	147.12	54.15	1.31	1	4
Alert	146.27	53.75	1.31	1	4
Alert	147.21	54.59	1.31	1	4
Alert	146.87	55.8	1.31	1	4
Alert	147.27	55.42	1.31	1	4
Alert	146.06	54.2	1.31	1	4
Alert	146.57	54.43	1.31	1	4
Alert	146.81	54.37	1.31	1	4
Alert	146.24	54.62	1.31	1	4
Alert	146.42	53.78	1.3	1	4
Alert	145.77	53.59	1.3	1	4
Alert	146.65	54.35	1.31	1	4
Alert	146.39	54.53	1.32	1	4
Alert	146.83	55.06	1.32	1	4
Alert	147.28	55.11	1.32	1	4
Alert	145.83	54.37	1.31	1	4
Alert	146.67	54.28	1.31	1	4
Alert	146.21	53.66	1.32	1	4
Alert	146.43	54.56	1.32	1	4
Alert	146.5	55.14	1.31	1	4
Alert	146.48	54.97	1.33	1	4
Alert	146.27	54.14	1.32	1	4
Alert	146.36	54.95	1.31	1	4
Alert	145.65	53.74	1.3	1	4
Alert	145.91	54.59	1.3	1	4
Alert	146.14	53.59	1.31	1	4
Alert	145.9	54.25	1.31	1	4
Alert	146.22	54.73	1.31	1	4
Alert	146.71	54.84	1.31	1	4
Alert	146	54.19	1.32	1	4
Alert	146.43	55.02	1.32	1	4
Alert	146.46	54.23	1.32	1	4
Alert	145.83	54.42	1.32	1	4
Alert	145.4	53.92	1.33	1	4
Alert	145.58	52.98	1.33	1	4
Alert	146.26	54.85	1.32	1	4
Alert	145.79	53.95	1.32	1	4
Alert	146.89	55.24	1.32	1	4
Alert	145.75	53.58	1.32	1	4
Alert	146.04	54.45	1.31	1	4
Alert	146.53	55.08	1.31	1	4
Alert	145.84	54.3	1.32	1	4
Alert	146.29	53.98	1.31	1	4
Alert	145.88	55.14	1.31	1	4
Alert	146.63	54.96	1.32	1	4
Alert	146.37	55.26	1.32	1	4
Alert	145.39	53.76	1.32	1	4
Alert	146.77	55.29	1.31	1	4
Alert	144.8	54.06	1.31	1	4
Alert	145.97	54.15	1.32	1	4
Alert	145.27	53.45	1.32	1	4
Alert	145.82	55.77	1.32	1	4
Alert	145.29	52.93	1.32	1	4
Alert	145.34	54.43	1.32	1	4
Alert	146.61	54.27	1.32	1	4
Alert	145.77	55.73	1.32	1	4
Alert	146.48	55.48	1.32	1	4
Alert	145.38	53.33	1.32	1	4
Alert	145.81	55	1.32	1	4
Alert	146.12	53.29	1.32	1	4
Alert	145.06	54.92	1.32	1	4
Alert	145.41	54.33	1.31	1	4
Alert	145.9	54.09	1.31	1	4
Alert	146.71	55.19	1.31	1	4
Alert	146.95	55.09	1.31	1	4
Alert	145.33	53.52	1.31	1	4
Alert	146.33	54.63	1.31	1	4
Alert	144.26	55.38	1.31	1	4
Alert	145.7	55.42	1.31	1	4
Alert	145.78	53.74	1.32	1	4
Alert	146.21	55.96	1.32	1	4
Alert	146.1	55.95	1.31	1	4
Alert	145.98	55.31	1.31	1	4
Alert	145.24	53.64	1.32	1	4
Alert	145.58	54.14	1.32	1	4
Alert	146.32	56.38	1.33	1	4
Alert	146.54	55.44	1.32	1	4
Alert	144.9	53.92	1.31	1	4
Alert	145.69	53.82	1.3	1	4
Alert	144.21	52.71	1.3	1	4
Alert	145.5	55.14	1.31	1	4
Alert	145.76	55.03	1.32	1	4
Alert	146	54.52	1.31	1	4
Alert	145.51	54.37	1.31	1	4
Alert	145.15	54.35	1.31	1	4
Alert	145.73	54.56	1.31	1	4
Alert	145.12	54.53	1.31	1	4
Alert	145.24	54	1.31	1	4
Alert	145.39	54.93	1.3	1	4
Alert	145.9	54.31	1.31	1	4
Alert	145.77	53.76	1.31	1	4
Alert	145.76	54.29	1.31	1	4
Alert	145.99	53.53	1.31	1	4
Alert	144.97	53.32	1.32	1	4
Alert	146.14	53.74	1.32	1	4
Alert	145.53	55.32	1.32	1	4
Alert	146.05	54.06	1.32	1	4
Alert	145.99	54.85	1.32	1	4
Alert	145.68	55.26	1.31	1	4
Alert	146.26	54.96	1.32	1	4
Alert	145.64	53.09	1.32	1	4
Alert	146.21	55.49	1.31	1	4
Alert	145.31	55.06	1.31	1	4
Alert	145.58	54.53	1.3	1	4
Alert	145.74	53.96	1.3	1	4
Alert	145.46	53.76	1.3	1	4
Alert	146.31	53.78	1.3	1	4
Alert	146.29	54.33	1.3	1	4
Alert	146.16	56.56	1.3	1	4
Alert	146.71	54.32	1.3	1	4
Alert	146.02	54.37	1.29	1	4
Alert	146.4	54.35	1.29	1	4
Alert	145.42	54.05	1.3	1	4
Alert	146.34	56.09	1.3	1	4
Alert	145.55	55.15	1.3	1	4
Alert	146.06	54.81	1.3	1	4
Alert	145.2	55.03	1.3	1	4
Alert	145.64	54.44	1.3	1	4
Alert	146.74	54.89	1.29	1	4
Alert	145.4	53.75	1.3	1	4
Alert	146.36	53.81	1.3	1	4
Alert	145.78	55.5	1.3	1	4
Alert	146.16	54.51	1.29	1	4
Alert	146.4	55.31	1.29	1	4
Alert	145.53	54.27	1.29	1	4
Alert	146.21	53.48	1.29	1	4
Alert	146.21	53.92	1.29	1	4
Alert	146.16	54.68	1.29	1	4
Alert	146.53	54.09	1.29	1	4
Alert	145.76	54.46	1.29	1	4
Alert	145.76	54.3	1.28	1	4
Alert	145.82	54.44	1.28	1	4
Alert	146.56	55.05	1.28	1	4
Alert	146.25	54.2	1.28	1	4
Alert	145.76	54.36	1.29	1	4
Alert	146.55	53.99	1.28	1	4
Alert	145.44	54.92	1.28	1	4
Alert	146.48	54.04	1.29	1	4
Alert	146.59	53.61	1.29	1	4
Alert	146.08	55.25	1.29	1	4
Alert	146.69	54.04	1.29	1	4
Alert	145.72	53.75	1.29	1	4
Alert	146.64	54.69	1.29	1	4
Alert	145.93	54.04	1.29	1	4
Alert	146.44	53.81	1.29	1	4
Alert	146.48	54.3	1.29	1	4
Alert	146.05	54.77	1.29	1	4
Alert	146.26	54.99	1.29	1	4
Alert	145.8	54.55	1.29	1	4
Alert	146.23	53.42	1.28	1	4
Alert	145.86	54.56	1.28	1	4
Alert	146.54	53.82	1.29	1	4
Alert	146.19	54.54	1.29	1	4
Alert	146.36	53.8	1.29	1	4
Alert	146.49	53.43	1.28	1	4
Alert	145.48	54.76	1.28	1	4
Alert	146.32	54.31	1.28	1	4
Alert	145.73	54.99	1.28	1	4
Alert	145.96	53.98	1.29	1	4
Alert	145.83	53.71	1.29	1	4
Alert	147.64	55.2	1.29	1	4
Alert	154.49	55.2	1.43	1	4
Alert	160.5	55.52	1.73	1	4
Alert	160.25	54.78	1.92	1	4
Alert	161.48	54.73	2.02	1	4
Alert	160.56	56.03	2.05	1	4
Alert	160.75	56.1	2.09	1	4
Alert	160.56	55.54	2.1	1	4
Alert	161.28	56.71	2.1	1	4
Alert	160.9	56.1	2.1	1	4
Alert	160.5	55.71	2.09	1	4
Alert	160.76	55.9	2.08	1	4
Alert	160.16	55.46	2.07	1	4
Alert	160.55	54.35	2.07	1	4
Alert	160.27	55.48	2.08	1	4
Alert	160.72	55.06	2.09	1	4
Alert	161.05	54.17	2.09	1	4
Alert	161.61	54.25	2.08	1	4
Alert	159.95	54.23	2.09	1	4
Alert	160.89	54.87	2.09	1	4
Alert	161.29	56.89	2.09	1	4
Alert	160.64	56.8	2.09	1	4
Alert	161.13	56.11	2.09	1	4
Alert	160.85	55.89	2.09	1	4
Alert	161.06	55.5	2.09	1	4
Alert	160.97	57.04	2.09	1	4
Alert	160.63	56.23	2.09	1	4
Alert	160.93	55.84	2.09	1	4
Alert	160.95	54.18	2.08	1	4
Alert	161.11	52.55	2.08	1	4
Alert	160.89	53.31	2.07	1	4
Alert	160.99	55.61	2.08	1	4
Alert	161.1	56.01	2.08	1	4
Alert	161.06	56.66	2.08	1	4
Alert	161.1	55.27	2.08	1	4
Alert	161.38	55.94	2.09	1	4
Alert	161.33	56.8	2.09	1	4
Alert	161.01	57.46	2.08	1	4
Alert	160.93	56.82	2.08	1	4
Alert	161.08	56.1	2.09	1	4
Alert	160.94	56	2.09	1	4
Alert	161.09	54.76	2.08	1	4
Alert	160.27	56.36	2.07	1	4
Alert	161.1	56.17	2.08	1	4
Alert	160.62	54.9	2.07	1	4
Alert	161.44	57.52	2.08	1	4
Alert	160.82	56.14	2.08	1	4
Alert	161.42	55.58	2.08	1	4
Alert	160.68	57	2.07	1	4
Alert	162.01	57.4	2.06	1	4
Alert	161.5	55.83	2.07	1	4
Alert	161.72	56.86	2.08	1	4
Alert	162.11	56.01	2.09	1	4
Alert	160.88	54.31	2.09	1	4
Alert	161.09	54.73	2.09	1	4
Alert	161.04	55.75	2.09	1	4
Alert	161.76	54.7	2.08	1	4
Alert	161.08	55.59	2.08	1	4
Alert	161.15	53.37	2.08	1	4
Alert	160.69	55.83	2.08	1	4
Alert	159.96	56.7	2.07	1	4
Alert	160.99	56.04	2.08	1	4
Alert	160.24	58.71	2.08	1	4
Alert	161.53	55.8	2.08	1	4
Alert	160.89	54.04	2.07	1	4
Alert	160.06	56.85	2.08	1	4
Alert	159.96	53.53	2.08	1	4
Alert	160.54	54.1	2.09	1	4
Alert	159.6	55.2	2.09	1	4
Alert	159.93	56.59	2.09	1	4
Alert	160.08	52.21	2.09	1	4
Alert	159.11	54.44	2.09	1	4
Alert	159.85	53.44	2.09	1	4
Alert	159.09	54.62	2.09	1	4
Alert	161.3	55.53	2.09	1	4
Alert	160.91	55.18	2.08	1	4
Alert	159.48	54.69	2.07	1	4
Alert	160.94	56.48	2.08	1	4
Alert	160.04	56.74	2.09	1	4
Alert	159.93	55.73	2.09	1	4
Alert	160.39	55.01	2.09	1	4
Alert	160.16	55.05	2.09	1	4
Alert	159.87	55.34	2.09	1	4
Alert	160.09	55.03	2.09	1	4
Alert	159.96	55.16	2.09	1	4
Alert	159.84	55.25	2.09	1	4
Alert	159.83	54.79	2.07	1	4
Alert	160.05	56.67	2.07	1	4
Alert	160.64	55.66	2.08	1	4
Alert	159.92	55.67	2.09	1	4
Alert	160.61	55.41	2.1	1	4
Alert	160.47	56.26	2.1	1	4
Alert	160.02	55.62	2.09	1	4
Alert	160.76	55.49	2.09	1	4
Alert	160.32	56.39	2.08	1	4
Alert	160.01	54.78	2.07	1	4
Alert	159.96	56.17	2.08	1	4
Alert	160.19	54.47	2.09	1	4
Alert	160.02	55.71	2.09	1	4
Alert	160.43	53.82	2.09	1	4
Alert	160.63	57.35	2.09	1	4
Alert	161.13	54.75	2.09	1	4
Alert	160.97	55.66	2.09	1	4
Alert	160.03	55.41	2.07	1	4
Alert	160.9	57.8	2.08	1	4
Alert	160.46	56.11	2.09	1	4
Alert	160.34	58.36	2.11	1	4
Alert	160.6	54.13	2.09	1	4
Alert	160.63	56.68	2.1	1	4
Alert	160.51	50.96	2.09	1	4
Alert	160.31	57.03	2.1	1	4
Alert	160.98	53.68	2.09	1	4
Alert	159.92	56.86	2.1	1	4
Alert	159.99	55.9	2.1	1	4
Alert	160.39	56.67	2.11	1	4
Alert	161.27	55.99	2.1	1	4
Alert	161.21	56.59	2.1	1	4
Alert	159.96	53.43	2.1	1	4
Alert	160.68	55.94	2.09	1	4
Alert	159.63	53.69	2.07	1	4
Alert	160.65	54.61	2.08	1	4
Alert	161.17	56.05	2.07	1	4
Alert	160.36	55.36	2.08	1	4
Alert	160.74	55.17	2.09	1	4
Alert	160.71	56.16	2.09	1	4
Alert	161.66	56.01	2.09	1	4
Alert	160.27	53.9	2.08	1	4
Alert	160.59	54.75	2.08	1	4
Alert	160.94	55.29	2.08	1	4
Alert	160.87	56.56	2.09	1	4
Alert	160.1	55.74	2.1	1	4
Alert	161	57.26	2.11	1	4
Alert	160.88	55.85	2.11	1	4
Alert	160.59	56.17	2.11	1	4
Alert	160.62	55.51	2.07	1	4
Alert	160.25	55.61	2.05	1	4
Alert	161.09	55.36	2.05	1	4
Alert	160.1	54.04	2.04	1	4
Alert	160.07	54.95	2.07	1	4
Alert	161.21	56.67	2.09	1	4
Alert	160.2	56.52	2.08	1	4
Alert	160.74	55.55	2.07	1	4
Alert	160.64	55.22	2.07	1	4
Alert	160.88	56.38	2.08	1	4
Alert	160.31	56.96	2.08	1	4
Alert	160.43	56.49	2.08	1	4
Alert	160.45	56.11	2.07	1	4
Alert	160.62	54.91	2.06	1	4
Alert	160.98	56.33	2.05	1	4
Alert	160.22	54.38	2.06	1	4
Alert	160.75	55.97	2.08	1	4
Alert	160.61	54.9	2.1	1	4
Alert	160.24	54.48	2.1	1	4
Alert	160.53	54.5	2.11	1	4
Alert	160.54	55.72	2.11	1	4
Alert	161.05	54.21	2.11	1	4
Alert	160.17	55.59	2.11	1	4
Alert	160.41	56.71	2.09	1	4
Alert	160.17	56.82	2.08	1	4
Alert	161.25	55.69	2.06	1	4
Alert	161.39	56.65	2.07	1	4
Alert	159.84	55.24	2.07	1	4
Alert	159.8	54.24	2.06	1	4
Alert	160.55	54.19	2.07	1	4
Alert	160.77	55.2	2.06	1	4
Alert	158.62	53.37	2.06	1	4
Alert	159.85	54.71	2.07	1	4
Alert	160.38	54.91	2.07	1	4
Alert	159.9	55.71	2.08	1	4
Alert	159.23	56.99	2.08	1	4
Alert	160.26	55.9	2.09	1	4
Alert	159.58	55.71	2.1	1	4
Alert	159.01	55.59	2.09	1	4
Alert	159.69	56.59	2.09	1	4
Alert	160.16	56.38	2.08	1	4
Alert	160.35	54.22	2.09	1	4
Alert	159.93	54.89	2.08	1	4
Alert	159.41	54.98	2.09	1	4
Alert	159.64	54.93	2.09	1	4
Alert	159.35	55.21	2.1	1	4
Alert	159.78	56.64	2.09	1	4
Alert	158.98	55.11	2.1	1	4
Alert	158.71	55.69	2.1	1	4
Alert	158.86	56.95	2.1	1	4
Alert	159.42	54.99	2.11	1	4
Alert	159.42	57.07	2.1	1	4
Alert	159.06	56.45	2.09	1	4
Alert	159.64	56.76	2.09	1	4
Alert	160.02	55.79	2.07	1	4
Alert	159.63	56.95	2.08	1	4
Alert	159.03	56.76	2.09	1	4
Alert	159.56	54.9	2.1	1	4
Alert	159.15	54.67	2.1	1	4
Alert	158.86	54.92	2.1	1	4
Alert	159.32	56.8	2.1	1	4
Alert	158.82	55.28	2.09	1	4
Alert	159.04	55.23	2.09	1	4
Alert	159.3	55.03	2.09	1	4
Alert	159.11	55.24	2.08	1	4
Alert	159.33	56.22	2.09	1	4
Alert	158.45	56.56	2.09	1	4
Alert	159.76	55.08	2.09	1	4
Alert	159.61	56.69	2.09	1	4
Alert	159.72	54.94	2.09	1	4
Alert	159.42	54.72	2.09	1	4
Alert	159.47	55.04	2.08	1	4
Alert	158.83	55.11	2.06	1	4
Alert	159.76	53.77	2.06	1	4
Alert	158.84	56.58	2.08	1	4
Alert	159.09	55.07	2.08	1	4
Alert	159.12	56.4	2.09	1	4
Alert	159.31	55.2	2.09	1	4
Alert	159.21	55.75	2.08	1	4
Alert	158.88	56.93	2.08	1	4
Alert	159.92	56.39	2.09	1	4
Alert	160.13	55.22	2.07	1	4
Alert	159	56.74	2.07	1	4
Alert	159.61	56.3	2.07	1	4
Alert	159.69	55.58	2.08	1	4
Alert	160.03	55.66	2.08	1	4
Alert	159.42	54.23	2.08	1	4
Alert	159.54	53.81	2.08	1	4
Alert	159.43	56.06	2.08	1	4
Alert	160.86	52.63	2.09	1	4
Alert	159.68	53.42	2.09	1	4
Alert	159.69	56.23	2.08	1	4
Alert	159.91	55.13	2.09	1	4
Alert	159.87	56.45	2.09	1	4
Alert	159.43	59.73	2.08	1	4
Alert	159.92	56.42	2.08	1	4
Alert	159.75	53.69	2.08	1	4
Alert	159.41	56.73	2.06	1	4
Alert	159.9	57.15	2.07	1	4
Alert	159.45	55.22	2.07	1	4
Alert	160.2	54.85	2.06	1	4
Alert	160.14	53.29	2.07	1	4
Alert	247.39	60.22	2.09	2	2
Alert	178.14	58.93	2.32	1	6
Alert	178.83	58.96	2.58	1	6
Alert	178.3	57.15	2.72	1	6
Alert	178.99	57.62	2.79	1	6
Alert	178.88	55.23	2.82	1	6
Alert	178.87	57.6	2.83	1	6
Alert	179.28	56.64	2.84	1	6
Alert	178.97	57.98	2.85	1	6
Alert	178.05	55.91	2.85	1	6
Alert	178.75	56.61	2.84	1	6
Alert	178.23	57.06	2.83	1	6
Alert	179.19	56.26	2.83	1	6
Alert	178.92	57.34	2.83	1	6
Alert	179.53	56.63	2.83	1	6
Alert	179	57.15	2.83	1	6
Alert	179.57	58.96	2.83	1	6
Alert	178.99	56.17	2.83	1	6
Alert	177.84	55.58	2.83	1	6
Alert	177.61	55.66	2.83	1	6
Alert	177.83	56.37	2.83	1	6
Alert	179.11	55.84	2.83	1	6
Alert	178.91	55.09	2.83	1	6
Alert	177.79	57.87	2.82	1	6
Alert	178.72	56	2.83	1	6
Alert	179.02	56.39	2.84	1	6
Alert	176.93	57.8	2.82	1	6
Alert	179.26	56.74	2.82	1	6
Alert	177.92	57.74	2.82	1	6
Alert	177.67	57.63	2.83	1	6
Alert	177.43	55.5	2.83	1	6
Alert	178.89	56.52	2.82	1	6
Alert	177.11	56.21	2.83	1	6
Alert	177.56	58.23	2.83	1	6
Alert	178.03	57.61	2.84	1	6
Alert	178.6	58.01	2.84	1	6
Alert	178.6	56.75	2.85	1	6
Alert	177.49	55.96	2.84	1	6
Alert	177.67	56.09	2.84	1	6
Alert	177.88	56.18	2.83	1	6
Alert	177.55	56.73	2.83	1	6
Alert	177.84	57.08	2.84	1	6
Alert	177.72	57.51	2.84	1	6
Alert	178.25	57.33	2.83	1	6
Alert	178.19	57.72	2.82	1	6
Alert	178.32	55.95	2.83	1	6
Alert	177.94	57.72	2.84	1	6
Alert	178.61	56.89	2.84	1	6
Alert	177.93	56.16	2.84	1	6
Alert	178.21	58.1	2.83	1	6
Alert	178.28	56.71	2.83	1	6
Alert	178.52	57.35	2.83	1	6
Alert	178.13	56.85	2.83	1	6
Alert	178.71	57.06	2.82	1	6
Alert	177.64	58.08	2.82	1	6
Alert	178.38	57.65	2.83	1	6
Alert	177.29	54.94	2.83	1	6
Alert	177.7	57.44	2.83	1	6
Alert	178.1	56.08	2.84	1	6
Alert	178.53	56.63	2.83	1	6
Alert	178.21	57.83	2.83	1	6
Alert	178.05	56.98	2.83	1	6
Alert	178.49	57.19	2.83	1	6
Alert	178	56.14	2.83	1	6
Alert	178.16	56.72	2.83	1	6
Alert	177.83	57.31	2.83	1	6
Alert	178.11	57.39	2.83	1	6
Alert	177.91	58.02	2.83	1	6
Alert	178.92	59.6	2.83	1	6
Alert	177.52	55.54	2.83	1	6
Alert	176.77	54.48	2.82	1	6
Alert	177.22	57.17	2.83	1	6
Alert	177.37	57.29	2.83	1	6
Alert	177.35	55.46	2.81	1	6
Alert	250	59.88	2.84	2	2
Alert	198.55	55.2	3.07	1	6
Alert	199.1	59.49	3.33	1	6
Alert	198.12	55.84	3.48	1	6
Alert	198.09	58.01	3.55	1	6
Alert	200.33	55.5	3.58	1	6
Alert	198.35	58.32	3.59	1	6
Alert	199.37	57.58	3.6	1	6
Alert	198.28	58.33	3.61	1	6
Alert	199.33	58.07	3.61	1	6
Alert	199.28	55.67	3.61	1	6
Alert	198.04	60.1	3.61	1	6
Alert	199.62	57.72	3.61	1	6
Alert	199.15	57.89	3.61	1	6
Alert	199.22	59.89	3.6	1	6
Alert	199.48	57.48	3.6	1	6
Alert	200.45	57.93	3.6	1	6
Alert	198.65	55.52	3.6	1	6
Alert	196.41	56.97	3.59	1	6
Alert	199.41	58.13	3.59	1	6
Alert	197.08	60.71	3.59	1	6
Alert	197.46	59.8	3.6	1	6
Alert	199.02	57.42	3.6	1	6
Alert	199.56	58.87	3.59	1	6
Alert	200.94	58.62	3.59	1	6
Alert	197.54	56.24	3.59	1	6
Alert	199.02	58.9	3.59	1	6
Alert	197.91	58.08	3.59	1	6
Alert	199.47	56.46	3.58	1	6
Alert	199.24	55.97	3.59	1	6
Alert	197.48	57.71	3.58	1	6
Alert	199.62	57.22	3.58	1	6
Alert	197.76	57.37	3.58	1	6
Alert	198	59.48	3.58	1	6
Alert	199.24	57.46	3.59	1	6
Alert	198.13	57.77	3.58	1	6
Alert	198.52	56.91	3.59	1	6
Alert	199.85	57.61	3.58	1	6
Alert	197.56	57.94	3.58	1	6
Alert	199.87	56.98	3.58	1	6
Alert	198.37	57.9	3.58	1	6
Alert	198.54	59.05	3.58	1	6
Alert	198.61	57.32	3.58	1	6
Alert	198.78	57.28	3.58	1	6
Alert	198.75	56.95	3.58	1	6
Alert	198.07	57.93	3.59	1	6
Alert	198.28	57.72	3.6	1	6
Alert	197.93	55.95	3.61	1	6
Alert	198.35	55.78	3.61	1	6
Alert	198.58	57.38	3.61	1	6
Alert	197.92	58	3.6	1	6
Alert	199.34	54.75	3.6	1	6
Alert	197.43	57.93	3.59	1	6
Alert	198.99	56.71	3.6	1	6
Alert	198.86	57.66	3.6	1	6
Alert	199	57.46	3.58	1	6
Alert	198.22	56.19	3.59	1	6
Alert	198.71	58.49	3.59	1	6
Alert	199.3	54.95	3.59	1	6
Alert	198.96	55.9	3.6	1	6
Alert	199.47	56.99	3.6	1	6
Alert	198.12	55.33	3.6	1	6
Alert	199.7	58.83	3.59	1	6
Alert	199.51	57.62	3.59	1	6
Alert	198.3	58.4	3.6	1	6
Alert	200.04	60.2	3.6	1	6
Alert	197.98	57.28	3.6	1	6
Alert	199.72	57.24	3.59	1	6
Alert	199.35	58.37	3.59	1	6
Alert	198.63	59.95	3.59	1	6
Alert	199.22	58.06	3.59	1	6
Alert	198.12	56.79	3.6	1	6
Alert	199.23	57.13	3.6	1	6
ok	198.76	57.01	3.6
ok	198.26	58.27	3.6
ok	198.2	56.7	3.59
ok	198.14	57.04	3.59
ok	199.05	58.49	3.59
ok	198.83	56.59	3.59
ok	199.58	58.73	3.59
ok	199.12	57.42	3.59
ok	197.95	59.7	3.59
ok	199.76	58.13	3.6
ok	197.42	57.05	3.6
ok	198.98	56.56	3.6
ok	197.96	56.43	3.6
ok	197.91	57.13	3.61
ok	198.82	57.11	3.61
ok	197.66	58.82	3.61
ok	198.6	55.66	3.61
ok	197.72	57.05	3.61
ok	198	57.45	3.61
ok	196.72	54.75	3.61
ok	197.94	55.62	3.61
ok	197.3	56.27	3.61
ok	198.42	57.37	3.61
ok	198.22	56.42	3.61
ok	198.12	58.48	3.61
ok	197.5	58.84	3.61
ok	198.56	55.71	3.6
ok	198.48	57.86	3.6
ok	198.46	57.3	3.6
ok	197.56	58.93	3.6
ok	198.26	59.66	3.6
ok	197.74	58.73	3.6
ok	198.96	58.87	3.6
ok	197.75	58.45	3.6
ok	198.06	56.76	3.61
ok	197.87	56.79	3.61
ok	197.86	62.07	3.61
ok	198.82	56.74	3.61
ok	197.89	54.34	3.6
ok	198.08	55.89	3.59
ok	197.61	57.14	3.6
ok	197.92	58.28	3.6
ok	199.41	57.98	3.6
ok	197.82	58.51	3.6
ok	198.2	57.6	3.6
ok	197.3	56.02	3.6
ok	198.05	55.64	3.6
ok	198.84	56.4	3.59
ok	198.1	57.93	3.58
ok	199.01	57.18	3.58
ok	197.36	56.56	3.59
ok	198.5	57.73	3.6
ok	198.23	56.06	3.6
ok	197.4	57.27	3.59
ok	197.42	55.94	3.6
ok	198.11	56.38	3.6
ok	198.49	56.62	3.6
ok	198.19	57.66	3.6
ok	198.58	58.72	3.6
ok	197.58	56.62	3.6
ok	198.19	58.8	3.6
ok	198.52	56.5	3.6
ok	197.78	57.43	3.6
ok	198.05	58.91	3.6
ok	197.3	57.51	3.59
ok	198.83	58.92	3.6
ok	198.35	57.36	3.6
ok	197.92	58.03	3.6
ok	197.64	57.8	3.6
ok	197.37	57.88	3.6
ok	198.48	58.51	3.59
ok	197.71	58.68	3.59
ok	197.13	57.29	3.6
ok	196.6	54.86	3.6
ok	197.55	56.26	3.6
ok	198.43	57.1	3.59
ok	197.37	57.67	3.59
ok	197.79	55.13	3.59
ok	196.83	57.57	3.6
ok	197.94	55.34	3.6
ok	197.78	56	3.58
Warning	197.6	58.46	3.58	1	6
Warning	196.89	56.48	3.58	1	6
Warning	197.19	57.63	3.58	1	6
Warning	198.35	57.69	3.59	1	6
Warning	196.07	56.52	3.59	1	6
Warning	197.33	56.97	3.59	1	6
Warning	196.36	57.84	3.59	1	6
Warning	196.96	58.12	3.6	1	6
Warning	197.82	56.34	3.59	1	6
Warning	197.82	57.75	3.59	1	6
Warning	198.79	60.19	3.6	1	6
Warning	197.57	57.28	3.6	1	6
Warning	198.22	58.93	3.6	1	6
Warning	197.87	56.63	3.59	1	6
Warning	197.61	58.4	3.59	1	6
Warning	197.7	56.13	3.59	1	6
Warning	198.02	57.07	3.57	1	6
Warning	198.14	57.35	3.56	1	6
Warning	197.34	55.8	3.56	1	6
Warning	197.67	56.95	3.57	1	6
Warning	197.15	58.58	3.58	1	6
Warning	197.52	57.03	3.56	1	6
Warning	198.72	57.87	3.56	1	6
Warning	197.78	56.52	3.55	1	6
Warning	198.06	57.39	3.55	1	6
Warning	197.51	57.08	3.55	1	6
Warning	198.55	57.98	3.57	1	6
Warning	197.03	57.33	3.57	1	6
Warning	198.2	57.76	3.56	1	6
Warning	196.6	56.18	3.55	1	6
Warning	196.94	56.99	3.54	1	6
Warning	197.81	57.87	3.54	1	6
Warning	196.38	56.86	3.55	1	6
Warning	196.61	59.06	3.56	1	6
Warning	197.11	58.32	3.55	1	6
Warning	197.29	57.65	3.56	1	6
Warning	196.93	56.57	3.55	1	6
Warning	197.14	57.52	3.55	1	6
Warning	197.4	57.71	3.57	1	6
Warning	197.81	57.76	3.58	1	6
Warning	198.35	57.85	3.57	1	6
Warning	196.77	57.49	3.56	1	6
Warning	197.58	57.36	3.55	1	6
Alert	197.2	57.43	3.55	1	6
Alert	197.05	56.34	3.55	1	6
Alert	197.8	56.73	3.55	1	6
Alert	196.78	57.84	3.55	1	6
Alert	197.89	55.79	3.56	1	6
Alert	197.29	55.94	3.56	1	6
Alert	197	56.94	3.55	1	6
Alert	197.38	56.09	3.54	1	6
Alert	197.21	56.88	3.54	1	6
Alert	197.65	55.95	3.54	1	6
Alert	196.35	57.39	3.56	1	6
Alert	197.51	57.24	3.58	1	6
Alert	196.71	57.86	3.58	1	6
Alert	197.36	56.78	3.57	1	6
Alert	196.48	56.91	3.55	1	6
Alert	196.83	58.76	3.54	1	6
Alert	196.4	57.43	3.54	1	6
Alert	196.41	57.25	3.55	1	6
Alert	197.19	58.4	3.57	1	6
Alert	196.9	55.67	3.56	1	6
Alert	198.19	57.38	3.57	1	6
Alert	197.6	56.75	3.57	1	6
Alert	197.44	56.66	3.57	1	6
Warning	197.27	58.06	3.58	1	6
ok	197.25	56.47	3.57
ok	198.36	57.62	3.55
ok	197.46	56.85	3.56
ok	197.15	56.67	3.56
ok	197.19	57.78	3.57
ok	197.65	56.54	3.55
ok	197.1	57.74	3.55
ok	197.86	59.23	3.54
ok	197.42	57.82	3.55
ok	196.67	56.66	3.55
ok	197.74	58.28	3.57
ok	197.27	56.64	3.57
ok	197.19	57.36	3.58
ok	196.36	57.17	3.58
ok	197.02	57.94	3.59
ok	196.96	56.87	3.59
ok	196.61	57.5	3.6
ok	196.71	57.22	3.6
ok	196.26	56.35	3.6
ok	198.18	57.3	3.59
ok	197.08	56.34	3.59
ok	196.83	57.37	3.58
ok	197.03	57.12	3.58
ok	197.19	57.49	3.58
ok	197.71	56.85	3.59
ok	196.3	56.35	3.59
ok	196.66	57.16	3.59
ok	196.62	57.38	3.59
ok	196.86	55.69	3.59
ok	196.66	55.04	3.59
ok	197.04	57.68	3.59
ok	197.02	55.79	3.59
ok	196.68	57.62	3.6
ok	197.66	56.72	3.6
ok	197.19	57.26	3.6
ok	197.16	56.57	3.6
ok	196.01	56.93	3.6
ok	197.2	57.15	3.6
ok	197.36	57.6	3.59
ok	197.55	57.87	3.59
ok	196.09	56.28	3.59
ok	196.76	56.9	3.59
ok	197.42	57.4	3.59
ok	195.87	57.54	3.59
ok	195.91	56.84	3.59
ok	195.97	57.16	3.6
ok	197.03	57.49	3.59
ok	197.19	59.82	3.59
ok	196.19	56.66	3.59
ok	197.08	57.56	3.59
ok	197.2	58.2	3.59
ok	197.27	56.57	3.59
ok	196.75	56.74	3.6
ok	196.76	57.51	3.59
ok	197.26	57.11	3.59
ok	197.04	57.29	3.59
ok	167.19	56.02	3.52
ok	175.45	55.6	3.25
ok	175.73	57.18	3.04
ok	175.32	55.98	2.92
ok	174.77	56.47	2.86
ok	175.04	56.69	2.84
ok	175.25	56.48	2.83
ok	175.08	56.02	2.83
ok	175.23	56.62	2.83
ok	175.79	55.43	2.83
ok	175.87	56.48	2.83
ok	175.3	56.09	2.83
ok	175.73	57.01	2.83
ok	175.38	54.6	2.83
ok	175.47	56.83	2.83
ok	175.22	56.96	2.83
ok	175.4	56.05	2.83
ok	175.11	56.62	2.83
ok	175.48	55.88	2.83
ok	174.91	56.15	2.83
ok	175.77	56.3	2.83
ok	175.37	56.18	2.83
ok	175.64	56.35	2.83
ok	175.2	55.14	2.83
ok	175.58	56.75	2.83
ok	175.7	57.39	2.83
ok	174.69	55.2	2.83
ok	174.73	56.88	2.83
ok	174.99	55.17	2.83
ok	175.55	57.12	2.83
ok	175.49	56.25	2.83
ok	175.22	56.68	2.83
ok	174.61	56.03	2.83
ok	174.89	55.96	2.83
ok	175.4	57.24	2.83
Warning	174.47	55.1	2.84	1	6
Warning	175.24	57.31	2.83	1	6
Warning	175.63	56.19	2.83	1	6
Warning	175.19	55.61	2.83	1	6
Warning	175.66	54.82	2.83	1	6
Warning	175.02	56.37	2.83	1	6
Warning	175.47	57.04	2.83	1	6
Warning	138.52	54.43	2.78	1	3
Warning	157.33	55.28	2.52	1	4
Warning	157.1	54.51	2.29	1	4
Warning	157.22	55.65	2.16	1	4
Warning	157.35	55.62	2.1	1	4
Warning	157.24	55.82	2.07	1	4
Warning	157.48	54.44	2.07	1	4
Warning	157.09	55.6	2.06	1	4
Warning	157.09	55.16	2.06	1	4
Warning	157.19	54.27	2.05	1	4
Warning	157.4	55.09	2.06	1	4
Warning	157.02	54.97	2.06	1	4
Warning	157.65	55.02	2.06	1	4
Warning	156.92	54.51	2.06	1	4
Warning	157.07	54.75	2.05	1	4
Warning	157.67	55.12	2.05	1	4
Warning	157.01	54.74	2.05	1	4
Warning	157.18	54.79	2.05	1	4
Warning	157.18	54.92	2.05	1	4
Warning	157.22	55.23	2.05	1	4
Warning	156.79	55.46	2.05	1	4
Warning	157.19	55.03	2.05	1	4
Warning	157.31	55.54	2.05	1	4
Warning	157.28	55.26	2.05	1	4
Warning	157.1	55.28	2.05	1	4
Warning	157.27	54.88	2.05	1	4
Warning	157.38	55.32	2.05	1	4
Warning	156.11	53.75	2.05	1	4
Warning	157.36	53.27	2.05	1	4
Warning	157.13	53.8	2.05	1	4
Warning	157.38	54.73	2.05	1	4
Warning	157.03	55.27	2.05	1	4
Warning	156.75	54.56	2.05	1	4
Warning	156.72	53.76	2.05	1	4
Warning	157.39	55.38	2.05	1	4
Warning	156.87	55.41	2.05	1	4
Alert	157	56.03	2.05	1	4
Alert	157.57	53.35	2.05	1	4
Alert	157.72	56.14	2.05	1	4
Alert	156.93	55.8	2.05	1	4
Alert	154.01	55.59	2.06	1	4
Alert	157.95	54.81	2.06	1	4
Alert	160.21	55.75	2.05	1	4
Alert	157.4	54.67	2.05	1	4
Alert	157.36	55.37	2.05	1	4
Alert	157.41	55.05	2.05	1	4
Alert	157.56	55.6	2.05	1	4
Alert	156.91	53.8	2.05	1	4
Alert	157	55.03	2.05	1	4
Alert	139.43	52.63	2.05	1	3
Alert	144.19	55.02	1.9	1	4
Alert	140.69	53.58	1.62	1	4
Alert	143.46	53.82	1.43	1	4
Alert	143.6	54.1	1.33	1	4
Alert	142.96	53.82	1.29	1	4
Alert	143.58	53.84	1.27	1	4
Alert	142.44	53.32	1.27	1	4
Alert	143.76	53.79	1.27	1	4
Alert	143.61	53.84	1.26	1	4
Warning	142.65	54.31	1.26	1	4
ok	143.3	53.9	1.26
ok	142.69	53.83	1.26
ok	143.33	54.22	1.26
ok	143.18	54.36	1.26
ok	142.86	53.66	1.26
ok	136.77	52.32	1.27
ok	142.72	54.33	1.27
ok	143.21	53.91	1.27
ok	143.12	52.5	1.27
ok	143.63	54.02	1.27
Alert	143.18	53.48	1.27	1	4
Alert	142.67	53.71	1.28	1	4
Alert	143.6	53.8	1.28	1	4
Alert	142.52	52.98	1.28	1	4
Alert	142.73	53.65	1.28	1	4
Alert	143.23	53.89	1.28	1	4
Alert	142.81	53.73	1.28	1	4
Alert	143.36	53.29	1.28	1	4
Alert	143.01	53.15	1.28	1	4
Alert	143.67	54.44	1.28	1	4
Alert	143.07	53.71	1.29	1	4
Alert	143.05	54.09	1.29	1	4
Alert	143.6	53.11	1.27	1	4
Alert	142.8	53.87	1.24	1	4
Alert	143.63	54.1	1.23	1	4
Alert	142.71	53.92	1.23	1	4
Alert	143.63	53.75	1.22	1	4
Alert	143.3	52.82	1.22	1	4
Alert	142.91	54.76	1.24	1	4
Alert	143.85	53.94	1.26	1	4
Alert	142.96	54.7	1.27	1	4
Alert	143.18	54.15	1.27	1	4
Alert	143.25	54.15	1.28	1	4
Alert	145.3	54.38	1.27	1	4
Alert	143.52	52.95	1.26	1	4
Alert	142.63	54.8	1.26	1	4
Alert	143.37	53.66	1.26	1	4
Alert	143.31	54.97	1.26	1	4
Alert	143.31	53.87	1.25	1	4
Alert	143.52	53.69	1.24	1	4
Alert	143.04	54.14	1.24	1	4
Alert	143.45	53.44	1.24	1	4
Alert	109.59	50.95	1.19	3	3
Alert	134.76	52.82	0.92	1	3
Alert	133.49	51.05	0.67	1	3
Alert	133.27	51.83	0.54	1	3
Alert	134.62	52.26	0.48	1	3
Alert	133.87	52	0.45	1	3
Alert	132.96	52.36	0.44	1	3
Alert	133.39	53.2	0.44	1	3
Alert	134.2	52.64	0.43	1	3
Alert	133.76	51.26	0.44	1	3
Alert	133.21	52.04	0.44	1	3
Alert	133.1	52.12	0.44	1	3
Alert	134.26	53.51	0.44	1	3
Alert	134.06	52.17	0.44	1	3
Alert	133.76	52.4	0.44	1	3
Alert	132.95	53.34	0.44	1	3
Alert	134.47	52.53	0.44	1	3
Alert	134.45	53.13	0.44	1	3
Alert	133.89	51.9	0.44	1	3
Alert	133	52.57	0.44	1	3
Alert	134.35	52.65	0.43	1	3
Alert	134.44	52.65	0.44	1	3
Alert	133.7	52.68	0.43	1	3
Alert	132.86	51.79	0.44	1	3
Alert	134.31	52.23	0.43	1	3
Alert	134.34	51.48	0.43	1	3
Alert	133.88	51.87	0.43	1	3
Alert	132.45	52.02	0.43	1	3
Alert	134.4	52.19	0.43	1	3
Alert	134.51	52.74	0.43	1	3
Alert	133.85	51.85	0.43	1	3
Alert	132.56	51.91	0.43	1	3
Alert	134.23	52.26	0.43	1	3
Alert	134.27	52.66	0.43	1	3
Alert	134.11	52.96	0.43	1	3
Alert	133.08	52.26	0.43	1	3
Alert	133.9	52.39	0.43	1	3
Alert	133.56	52.28	0.43	1	3
Alert	134.4	52.72	0.43	1	3
Alert	132.82	52.39	0.43	1	3
Alert	133.9	51.72	0.43	1	3
Alert	134.58	51.95	0.43	1	3
Alert	134.53	51.54	0.43	1	3
Alert	132.6	51.41	0.43	1	3
Alert	133.43	52.09	0.43	1	3
Alert	134	52.53	0.43	1	3
Alert	133.95	52.02	0.43	1	3
Alert	132.78	52.19	0.43	1	3
Alert	133.63	51.98	0.44	1	3
Alert	134.03	51.89	0.44	1	3
Alert	134.76	53.19	0.44	1	3
Alert	133.01	52.58	0.44	1	3
Alert	133.56	52.99	0.44	1	3
Alert	133.86	52.85	0.44	1	3
Alert	134.72	53.02	0.44	1	3
Alert	133	52.62	0.44	1	3
Alert	133.5	51.94	0.44	1	3
Alert	134.24	51.52	0.44	1	3
Alert	134.6	52.2	0.44	1	3
Alert	133.41	52.11	0.44	1	3
Alert	133.22	51.27	0.43	1	3
Alert	134.22	52.3	0.44	1	3
Alert	134.14	51.93	0.43	1	3
Alert	134.09	52.16	0.44	1	3
Alert	132.45	51.06	0.44	1	3
Alert	134.01	52.11	0.44	1	3
Alert	134.49	52.31	0.43	1	3
Alert	134.13	52.47	0.43	1	3
Alert	132.75	52.5	0.43	1	3
Alert	133.79	52.43	0.43	1	3
Alert	134.33	53.23	0.43	1	3
Alert	134.06	53.1	0.43	1	3
Alert	132.86	52.98	0.43	1	3
Alert	134.14	52.92	0.44	1	3
Alert	134	52.19	0.43	1	3
Alert	134.59	53.61	0.44	1	3
Alert	132.83	53.29	0.44	1	3
Alert	133.72	52.25	0.44	1	3
Alert	134.43	51.75	0.43	1	3
Alert	134.55	52.44	0.43	1	3
Alert	132.5	51.86	0.43	1	3
Alert	134.24	52.2	0.43	1	3
Alert	133.97	51.96	0.43	1	3
Alert	134.91	52.72	0.43	1	3
Alert	132.61	52.59	0.43	1	3
Alert	133.35	52.42	0.44	1	3
Alert	134.57	52.16	0.43	1	3
[truncated: 4,257 more rows]

## Sheet: Fluid2
label	P1	P2	F
Warning	178.54	60.94	2.96
Warning	163.09	59.24	2.61
Warning	140.82	44.7	1.72
Warning	140.36	34.23	1.71
Warning	140.27	22.07	1.73
Warning	132.91	31.05	1.72
Warning	119.98	41.88	1.32
Warning	119.98	41.88	1.32
Warning	118.93	44.09	1.11
Warning	118.93	44.09	1.11
Warning	83.96	3.14	0.01
Warning	83.96	3.14	0.01
Warning	83.69	52.44	0.8
Warning	83.45	18.44	0.01
Warning	83.08	17.61	0.01
Warning	82.89	16.22	0.01
Warning	82.21	16.91	0.01
Warning	81.91	1.85	0.02
Warning	81.81	1.15	0.01
Warning	81.81	1.15	0.01
Warning	81.73	0.55	0.01
Warning	81.73	0.55	0.01
Warning	81.68	1.12	0.01
Warning	81.68	1.12	0.01
Warning	81.65	1.01	0.01
Warning	81.65	1.03	0.01
Warning	81.65	1.01	0.01
Warning	81.65	1.03	0.01
Warning	81.62	1.17	0.01
Warning	81.62	1.17	0.01
Warning	81.52	1.19	0.01
Warning	81.52	1.19	0.01
Warning	81.45	0.96	0.01
Warning	81.45	0.96	0.01
Warning	81.36	0.92	0.01
Warning	81.36	0.92	0.01
Warning	81.35	1.19	0.01
Warning	81.35	1.19	0.01
Warning	81.31	1.19	0.01
Warning	81.31	1.19	0.01
Warning	81.29	1.18	0.01
Warning	81.29	1.18	0.01
Warning	81.21	1.18	0.01
Warning	81.21	1.18	0.01
Warning	81.15	1.19	0.01
Warning	81.15	1.19	0.01
Warning	81.13	1.19	0.01
Warning	81.13	1.19	0.01
Warning	81.1	1.01	0.01
Warning	81.1	1.43	0.01
Warning	81.1	1.43	0.01
Warning	81.1	1.01	0.01
Warning	81.04	1.19	0.01
Warning	81.04	1.19	0.01
Warning	81	1.18	0.01
Warning	81	1.18	0.01
Warning	80.97	1.19	0.01
Warning	80.97	1.19	0.01
Warning	80.97	1.19	0.01
Warning	80.97	1.19	0.01
Warning	80.95	1.18	0.01
Warning	80.95	1.18	0.01
Warning	80.93	1.18	0.01
Warning	80.93	1.18	0.01
Warning	80.89	1.17	0.01
Warning	80.89	1.17	0.01
Warning	80.88	1.18	0.01
Warning	80.88	1.18	0.01
Warning	80.84	1.19	0.01
Warning	80.84	1.19	0.01
Warning	80.82	1.19	0.01
Warning	80.82	1.19	0.01
Warning	80.82	1.19	0.01
Warning	80.82	1.19	0.01
Warning	80.8	1.45	0.01
Warning	80.8	1.45	0.01
Warning	80.78	0.49	0
Warning	80.78	0.49	0
Warning	80.76	1.18	0.01
Warning	80.76	1.18	0.01
Warning	80.75	1.19	0.01
Warning	80.75	1.15	0.01
Warning	80.75	1.19	0.01
Warning	80.75	1.15	0.01
Warning	80.74	1.87	0.01
Warning	80.59	1.18	0.01
Warning	80.59	1.18	0.01
Warning	80.55	1.42	0
Warning	80.55	1.42	0
Warning	80.5	1.84	0
Warning	80.46	1.18	0.01
Warning	80.46	1.41	0.01
Warning	80.46	1.41	0.01
Warning	80.46	1.18	0.01
Warning	80.45	1.19	0.01
Warning	80.45	1.19	0.01
Warning	80.43	1.41	0.01
Warning	80.43	1.83	0.01
Warning	80.43	1.41	0.01
Warning	80.41	1.52	0.01
Warning	80.41	1.52	0.01
Warning	80.39	1.04	0.01
Warning	80.34	1.2	0.01
Warning	80.34	1.45	0.01
Warning	80.34	1.45	0.01
Warning	80.34	1.2	0.01
Warning	80.32	1.42	0
Warning	80.32	1.42	0
Warning	80.28	1.18	0.01
Warning	80.28	1.18	0.01
Warning	80.27	1.74	0.01
Warning	80.25	1.2	0.01
Warning	80.25	1.2	0.01
Warning	80.15	1.18	0.01
Warning	80.15	1.18	0.01
Warning	80.13	1.33	0.02
Warning	80.13	1.33	0.02
Warning	80.11	1.19	0.01
Warning	80.11	1.47	0.01
Warning	80.11	1.47	0.01
Warning	80.11	1.19	0.01
Warning	80.06	1.49	0
Warning	80.06	1.49	0
Warning	80.06	1.92	0.02
Warning	80.04	1.3	0.01
Warning	80.04	1.3	0.01
Warning	80.03	1.3	0.01
Warning	80.03	1.3	0.01
Warning	79.96	1.19	0.01
Warning	79.96	1.19	0.01
Warning	79.95	1.41	0.01
Warning	79.84	2.09	0
Warning	79.82	1.38	0.02
Warning	79.82	1.38	0.02
Warning	79.74	1.75	0.01
Warning	79.69	1.82	0.01
Warning	79.68	1.48	0.01
Warning	79.68	1.48	0.01
Warning	79.67	1.45	0
Warning	79.67	1.45	0
Warning	79.64	1.51	0
Warning	79.64	1.51	0
Warning	79.62	1.49	0.02
Warning	79.62	1.49	0.02
Warning	79.54	1.19	0.01
Warning	79.54	1.42	0.01
Warning	79.54	1.42	0.01
Warning	79.54	1.19	0.01
Warning	79.52	1.81	0.02
Warning	79.5	1.82	0.01
Warning	79.45	1.43	0.02
Warning	79.45	1.43	0.02
Warning	79.42	14.02	0.01
Warning	79.41	1.8	0.01
Warning	79.41	1.77	0.01
Warning	79.4	1.75	0.01
Warning	79.2	1.8	0.01
Warning	79.19	14.58	0.01
Warning	79.13	1.85	0
Warning	79.11	1.65	0.01
Warning	79.1	1.89	0.01
Warning	67.18	1.03	0.01
Warning	67.15	1.06	0.01
Warning	67.15	1.63	0.01
Warning	67.15	1.06	0.01
Warning	67.05	1.19	0.01
Warning	67.03	1.19	0.01
Warning	66.98	1.2	0.01
Warning	66.93	1.2	0.01
Warning	66.9	1.2	0.01
Warning	66.85	1.2	0.01
Warning	66.84	1.19	0.01
Warning	66.8	1.17	0.01
Warning	66.71	1.19	0.01
Warning	66.66	1.16	0.01
Warning	66.66	1.95	0.01
Warning	66.64	1.2	0.01
Warning	66.63	1.19	0.01
Warning	66.61	0.9	0.01
Warning	66.57	1.2	0.01
Warning	66.53	1.18	0.01
Warning	66.51	1.19	0.01
Warning	66.47	1.11	0.01
Warning	66.45	1.18	0.01
Warning	66.45	0.91	0.01
Warning	66.44	1.82	0.01
Warning	66.4	1.68	0.01
Warning	66.37	1.2	0.01
Warning	66.37	1.19	0.01
Warning	66.37	1.2	0.01
Warning	66.36	1.2	0.01
Warning	66.36	1.76	0.01
Warning	66.34	1.19	0.01
Warning	66.34	0.92	0.01
Warning	66.29	1.19	0.01
Warning	66.28	1.42	0
Warning	66.28	1.42	0
Warning	66.23	1.19	0.01
Warning	66.21	1.19	0.01
Warning	66.2	1.76	0.01
Warning	66.2	1.71	0.01
Warning	66.19	1.04	0.01
Warning	66.17	1.19	0.01
Warning	66.17	1.19	0.01
Warning	66.14	1.19	0.01
Warning	66.14	1.18	0.01
Warning	66.13	1.18	0.01
Warning	66.13	1.71	0.02
Warning	66.12	1.69	0.01
Warning	66.1	0.88	0.01
Warning	66.09	1.39	0.02
Warning	66.09	1.39	0.02
Warning	66.06	1.19	0.01
Warning	66.05	1.37	0
Warning	66.05	1.37	0
Warning	66.05	1.2	0.01
Warning	66.04	1.19	0.01
Warning	66.02	1.7	0
Warning	66.01	1.41	0.01
Warning	66.01	1.41	0.01
Warning	66	1.72	0.01
Warning	65.98	1.2	0.01
Warning	65.98	1.64	0.01
Warning	65.97	1.39	0.02
Warning	65.97	1.4	0.02
Warning	65.97	1.39	0.02
Warning	65.97	1.4	0.02
Warning	65.95	1.2	0.01
Warning	65.93	1.19	0.01
Warning	65.9	1.77	0
Warning	65.9	1.18	0.01
Warning	65.88	1.38	0
Warning	65.88	1.38	0
Warning	65.88	1.61	0.01
Warning	65.86	1.08	0.01
Warning	65.85	1.11	0.01
Warning	65.84	1.21	0.01
Warning	65.84	1.2	0.01
Warning	65.84	1.16	0.01
Warning	65.82	1.19	0.01
Warning	65.82	1.19	0.01
Warning	65.82	1.79	0.02
Warning	65.79	1.17	0.01
Warning	65.78	1.19	0.01
Warning	65.78	1.19	0.01
Warning	65.78	1.38	0.01
Warning	65.78	1.38	0.01
Warning	65.78	1.24	0.02
Warning	65.78	1.24	0.02
Warning	65.77	1.2	0.01
Warning	65.76	1.2	0.01
Warning	65.75	1.1	0.01
Warning	65.75	1.1	0.01
Warning	65.74	1.91	0.01
Warning	65.72	1.2	0.01
Warning	65.72	0.92	0.01
Warning	65.71	1.19	0.01
Warning	65.68	1.79	0.01
Warning	65.68	1.81	0.02
Warning	65.67	1.19	0.01
Warning	65.67	1.42	0.01
Warning	65.67	1.38	0.01
Warning	65.67	1.42	0.01
Warning	65.67	1.38	0.01
Warning	65.66	1.19	0.01
Warning	65.66	1.38	0.01
Warning	65.66	1.38	0.01
Warning	65.64	0.92	0.01
Warning	65.64	1.28	0.02
Warning	65.64	1.28	0.02
Warning	65.63	1.7	0.02
Warning	65.62	1.79	0.02
Warning	65.61	1.43	0.02
Warning	65.61	1.43	0.02
Warning	65.6	1.06	0.01
Warning	65.58	1.7	0.01
Warning	65.57	1.19	0.01
Warning	65.56	0.97	0.01
Warning	65.56	0.97	0.01
Warning	65.55	1.19	0.01
Warning	65.54	1.18	0.01
Warning	65.53	1.63	0.01
Warning	65.52	1.87	0
Warning	65.52	1.19	0.01
Warning	65.52	1.73	0.01
Warning	65.51	1.19	0.01
Warning	65.51	1.06	0.01
Warning	65.51	1.69	0.01
Warning	65.5	1.38	0
Warning	65.5	1.38	0
Warning	65.5	1.19	0.01
Warning	65.5	1.3	0.02
Warning	65.5	1.4	0.02
Warning	65.5	1.3	0.02
Warning	65.5	1.4	0.02
Warning	65.47	1.73	0
Warning	65.47	1.69	0
Warning	65.47	1.19	0.01
Warning	65.46	1.2	0.01
Warning	65.46	1.63	0.01
Warning	65.46	1.4	0.02
Warning	65.46	1.4	0.02
Warning	65.45	1.2	0.01
Warning	65.45	1.4	0.01
Warning	65.45	1.4	0.01
Warning	65.44	1.2	0.01
Warning	65.44	1.18	0.01
Warning	65.44	1.69	0.01
Warning	65.44	1.68	0.01
Warning	65.42	1.19	0.01
Warning	65.41	1.7	0.01
Warning	65.4	1.18	0.01
Warning	65.39	1.42	0
Warning	65.39	1.42	0
Warning	65.39	1.2	0.01
Warning	65.39	0.91	0.01
Warning	65.37	1.41	0.01
Warning	65.37	1.41	0.01
Warning	65.36	1.19	0.01
Warning	65.34	1.08	0.01
Warning	65.34	1.19	0.01
Warning	65.34	1.69	0.01
Warning	65.33	1.19	0.01
Warning	65.32	1.19	0.01
Warning	65.32	1.03	0.02
Warning	65.32	1.03	0.02
Warning	65.31	1.69	0.01
Warning	65.29	1.19	0.01
Warning	65.29	1.18	0.01
Warning	65.28	1.69	0.01
Warning	65.27	0.7	0.01
Warning	65.26	1.36	0
Warning	65.26	1.36	0
Warning	65.26	1.38	0.01
Warning	65.26	1.38	0.01
Warning	65.25	1.78	0.01
Warning	65.24	1.41	0
Warning	65.24	1.41	0
Warning	65.23	1.19	0.01
Warning	65.23	1.4	0.01
Warning	65.23	1.4	0.01
Warning	65.19	1.2	0.01
Warning	65.18	1.82	0.01
Warning	65.17	1.19	0.01
Warning	65.16	0.89	0.01
Warning	65.16	1.64	0.01
Warning	65.16	0.89	0.01
Warning	65.16	1.38	0.02
Warning	65.16	1.38	0.02
Warning	65.15	1.37	0.02
Warning	65.15	1.37	0.02
Warning	65.14	1.58	0.01
Warning	65.13	1.04	0.02
Warning	65.13	1.04	0.02
Warning	65.12	1.75	0.01
Warning	65.1	1.43	0.01
Warning	65.1	1.43	0.01
Warning	65.09	1.4	0.01
Warning	65.09	1.4	0.01
Warning	65.09	1.77	0.02
Warning	65.06	1.19	0.01
Warning	65.06	1.2	0.01
Warning	65.06	1.19	0.01
Warning	65.05	1.37	0
Warning	65.05	1.37	0
Warning	65.05	1.38	0.02
Warning	65.05	1.38	0.02
Warning	65.02	1.2	0.01
Warning	65.02	1.37	0.02
Warning	65.02	1.37	0.02
Warning	65.01	1.71	0
Warning	65	1.74	0.01
Warning	64.99	1.68	0.01
Warning	64.97	1.18	0.01
Warning	64.97	1.38	0.01
Warning	64.97	1.3	0.01
Warning	64.97	1.74	0.01
Warning	64.97	1.56	0.01
Warning	64.97	1.38	0.01
Warning	64.97	1.3	0.01
Warning	64.96	1.73	0.01
Warning	64.95	1.2	0.02
Warning	64.95	1.2	0.02
Warning	64.93	1.37	0
Warning	64.93	1.37	0
Warning	64.93	1.71	0.01
Warning	64.93	1.69	0.01
Warning	64.92	1.75	0.01
Warning	64.91	1.67	0.01
Warning	64.9	1.19	0.01
Warning	64.9	1.61	0.01
Warning	64.87	1.19	0.01
Warning	64.87	1.36	0.02
Warning	64.87	1.36	0.02
Warning	64.84	1.39	0.01
Warning	64.84	1.39	0.01
Warning	64.83	1.4	0.01
Warning	64.83	1.4	0.01
Warning	64.8	1.34	0.01
Warning	64.8	1.62	0.01
Warning	64.8	1.34	0.01
Warning	64.79	1.39	0.01
Warning	64.79	1.41	0.01
Warning	64.79	1.39	0.01
Warning	64.79	1.41	0.01
Warning	64.79	1.37	0.02
Warning	64.79	1.37	0.02
Warning	64.78	1.37	0
Warning	64.77	1.24	0.01
Warning	64.77	1.24	0.01
Warning	64.75	1.06	0.01
Warning	64.75	1.06	0.01
Warning	64.74	1.71	0.02
Warning	64.71	1.35	0
Warning	64.71	1.71	0.01
Warning	64.7	1.05	0.02
Warning	64.7	1.05	0.02
Warning	64.69	1.15	0.01
Warning	64.69	1.68	0.01
Warning	64.68	1.38	0.01
Warning	64.67	1.03	0.02
Warning	64.67	1.03	0.02
Warning	64.66	1.74	0.01
Warning	64.65	1.01	0.02
Warning	64.65	1.01	0.02
Warning	64.64	1.35	0.01
Warning	64.64	1.64	0.01
Warning	64.64	1.35	0.01
Warning	64.62	1.72	0.01
Warning	64.59	1.8	0.01
Warning	64.59	1.72	0.01
Warning	64.57	1.37	0.01
Warning	64.57	1.37	0.01
Warning	64.57	1.09	0.02
Warning	64.55	1.36	0.02
Warning	64.55	1.36	0.02
Warning	64.54	1.41	0.01
Warning	64.54	1.41	0.01
Warning	64.52	1.43	0
Warning	64.52	1.43	0
Warning	64.5	1.68	0.01
Warning	64.5	1.39	0.02
Warning	64.5	1.39	0.02
Warning	64.49	1.39	0
Warning	64.49	1.39	0
Warning	64.49	1.41	0.01
Warning	64.49	1.39	0.01
Warning	64.49	1.41	0.01
Warning	64.49	1.39	0.01
Warning	64.47	1.41	0
Warning	64.47	1.41	0
Warning	64.47	1.36	0
Warning	64.47	1.41	0
Warning	64.47	1.41	0
Warning	64.47	1.37	0.02
Warning	64.47	1.37	0.02
Warning	64.45	1.23	0.01
Warning	64.45	1.23	0.01
Warning	64.41	1.36	0.01
Warning	64.41	1.81	0.01
Warning	64.41	1.36	0.01
Warning	64.37	1.37	0.02
Warning	64.37	1.37	0.02
Warning	64.35	1.36	0.01
Warning	64.35	1.36	0.01
Warning	64.35	1.23	0.02
Warning	64.34	1.38	0.02
Warning	64.3	1.72	0.01
Warning	64.29	1.8	0.01
Warning	64.29	1.68	0.01
Warning	64.23	1.37	0
Warning	64.23	1.37	0
Warning	64.22	1.38	0.02
Warning	64.2	1.39	0.02
Warning	64.2	1.39	0.02
Warning	64.18	1.33	0.02
Warning	64.17	1.42	0.01
Warning	64.17	1.36	0.01
Warning	64.17	1.42	0.01
Warning	64.17	1.34	0.02
Warning	64.12	1.4	0.01
Warning	64.12	1.4	0.01
Warning	64.11	1.36	0.01
Warning	64.11	1.41	0.01
Warning	64.11	1.36	0.01
Warning	64.09	1.4	0
Warning	64.05	1.09	0.02
Warning	64.04	1.36	0.01
Warning	64.01	1.38	0.02
Warning	64.01	1.38	0.02
Warning	63.99	1.36	0
Warning	63.97	1.37	0.01
Warning	63.95	1.39	0.01
Warning	63.95	1.39	0.01
Warning	63.8	1.35	0.01
Warning	63.8	1.35	0.01
Warning	63.79	1.37	0.02
Warning	63.7	1.28	0.02
ok	125.08	39.93	1.69
ok	124.24	51.31	1.64
ok	123.63	15.84	1.47
ok	123.15	48.34	1.57
ok	116.62	53.87	1.22
ok	116.62	53.87	1.22
ok	116.62	53.87	1.22
ok	105.05	53.13	1.15
ok	105.05	53.13	1.15
ok	79.38	1.42	0.02
ok	79.38	1.42	0.02
ok	79.24	1.46	0.02
ok	79.24	1.46	0.02
ok	79.19	1.47	0.02
ok	79.19	1.47	0.02
ok	79.08	1.89	0.01
ok	79.03	1.67	0.01
ok	79	1.76	0.01
ok	78.95	1.86	0.01
ok	78.93	1.69	0.01
ok	78.89	1.47	0.01
ok	78.89	1.47	0.01
ok	78.85	1.47	0.01
ok	78.84	1.78	0.01
ok	78.82	1.19	0.01
ok	78.82	1.19	0.01
ok	78.74	1.8	0.01
ok	78.73	1.94	0.01
ok	78.66	1.8	0.01
ok	78.65	1.96	0.01
ok	78.63	1.42	0.01
ok	78.63	2.07	0.01
ok	78.63	1.42	0.01
ok	78.54	1.76	0.01
ok	78.44	1.67	0.01
ok	78.37	1.76	0.01
ok	78.36	1.67	0.01
ok	78.33	1.74	0.01
ok	78.27	1.62	0.01
ok	78.22	1.75	0.01
ok	78.21	1.78	0.01
ok	78.18	1.7	0.01
ok	78.09	1.69	0.01
ok	78.06	1.67	0.01
ok	78.05	1.73	0.01
ok	78.02	1.73	0.01
ok	77.88	1.42	0.02
ok	77.88	1.42	0.02
ok	77.82	1.81	0
ok	77.64	1.19	0.01
ok	77.64	1.19	0.01
ok	77.64	1.19	0.01
ok	77.64	1.19	0.01
ok	77.63	1.47	0
ok	77.63	1.47	0
ok	77.59	1.19	0.01
ok	77.59	1.19	0.01
ok	77.5	1.74	0.01
ok	77.21	1.47	0.01
ok	77.21	1.47	0.01
ok	76.91	1.43	0
ok	76.91	1.43	0
ok	76.88	1.68	0.01
ok	76.72	1.86	0.01
ok	76.65	1.65	0.01
ok	76.42	1.01	0.01
ok	76.42	1.01	0.01
ok	76.25	1.39	0.02
ok	76.25	1.39	0.02
ok	76.16	1.91	0.01
ok	75.98	2.03	0.02
ok	75.97	1.85	0
ok	75.9	1.44	0.02
ok	75.9	1.44	0.02
ok	75.74	11.3	0.01
ok	75.23	11.43	0.01
ok	75.2	1.76	0
ok	75.15	1.78	0.02
ok	74.99	1.72	0.01
ok	74.86	1.05	0.01
ok	74.86	1.05	0.01
ok	74.81	1.78	0.01
ok	73.88	1.71	0.01
ok	73.87	1.2	0.01
ok	73.87	1.2	0.01
ok	73.81	1.8	0.01
ok	73.78	1.66	0.01
ok	73.77	1.87	0.02
ok	73.44	1.19	0.01
ok	73.44	1.19	0.01
ok	73.28	7.83	0.01
ok	73.25	1.19	0.01
ok	73.25	1.19	0.01
ok	73.24	1.62	0.01
ok	73.15	1.73	0.01
ok	73.01	1.72	0.01
ok	72.69	1.19	0.01
ok	72.69	1.19	0.01
ok	72.46	1.77	0
ok	72.39	7.6	0.01
ok	72.39	1.64	0.01
ok	72.23	1.76	0.01
ok	71.44	1.07	0.01
ok	71.44	1.07	0.01
ok	71.32	1.43	0.01
ok	71.32	1.43	0.01
ok	71.22	1.43	0.02
ok	71.22	1.43	0.02
ok	71.2	1.41	0.01
ok	71.2	1.41	0.01
ok	70.68	3.96	0.01
ok	70.47	1.39	0.01
ok	70.47	1.39	0.01
ok	70	1.73	0.01
ok	69.79	1.63	0.01
ok	69.33	1.19	0.01
ok	69.33	1.19	0.01
ok	69.2	1.74	0.02
ok	68.29	1.2	0.01
ok	68.29	1.2	0.01
ok	68.08	1.42	0.01
ok	68.08	1.42	0.01
ok	67.86	1.19	0.01
ok	67.86	1.19	0.01
ok	67.49	3.31	0.01
ok	67.46	1.04	0.01
ok	67.46	1.04	0.01
ok	67.37	1.58	0.01
Alert	250	155.05	1.48
Alert	250	250	2.73
Alert	250	245.97	2.73
Alert	250	250	2.74
Alert	250	250	2.74
Alert	250	236.45	2.74
Alert	250	250	2.75
Alert	250	250	2.75
Alert	250	250	2.75
Alert	250	250	2.75
Alert	250	250	2.75
Alert	250	236.01	2.76
Alert	250	235.82	2.79
Alert	250	234.82	2.81
Alert	250	233.26	2.82
Alert	250	230.16	2.83
Alert	250	229.12	2.85
Alert	250	226.91	2.86
Alert	250	229.33	2.86
Alert	250	227.32	2.87
Alert	250	224.8	2.88
Alert	250	226.5	2.88
Alert	250	224.03	2.88
Alert	250	224.2	2.88
Alert	250	224.96	2.88
Alert	250	222.85	2.89
Alert	250	224.63	2.89
Alert	250	222.32	2.89
Alert	250	221.37	2.89
Alert	250	220.09	2.89
Alert	250	220.23	2.89
Alert	250	218.91	2.89
Alert	250	217.5	2.89
Alert	250	214.94	2.9
Alert	250	212.16	2.9
Alert	250	211.63	2.9
Alert	250	208.62	2.91
Alert	250	208.08	2.92
Alert	250	204.92	2.92
Alert	250	204.01	2.93
Alert	250	202.94	2.93
Alert	250	202.07	2.94
Alert	250	203.4	2.94
Alert	250	203.38	2.94
Alert	250	204.53	2.94
Alert	250	203.7	2.94
Alert	250	203.99	2.94
Alert	250	203.66	2.94
Alert	250	204.91	2.94
Alert	245.3	79.32	3.44
Alert	245.26	145.18	1.42
Alert	245.17	79.26	3.44
Alert	245.07	79.94	3.44
Alert	244.96	78.86	3.44
Alert	244.8	79.88	3.44
Alert	244.79	78.29	3.44
Alert	244.78	81.07	3.44
Alert	244.68	79.58	3.44
Alert	244.67	79.88	3.44
Alert	244.51	78.81	3.44
Alert	244.46	78.02	3.44
Alert	244.45	80.16	3.44
Alert	244.44	79.04	3.44
Alert	244.36	79.57	3.44
Alert	244.3	78.82	3.44
Alert	244.25	80.14	3.44
Alert	244.16	81.1	3.44
Alert	244.14	79.77	3.44
Alert	244.07	76.2	3.45
Alert	244.06	77.24	3.44
Alert	244.03	81.38	3.44
Alert	243.97	79.24	3.44
Alert	243.9	80.47	3.44
Alert	243.88	80.64	3.44
Alert	243.59	78.67	3.44
Alert	243.35	79.43	3.44
Alert	243.33	78.26	3.45
Alert	243.31	77.72	3.44
Alert	243.3	80.19	3.45
Alert	243.27	79.43	3.44
Alert	243.24	77.31	3.45
Alert	243.1	76.65	3.46
Alert	242.98	77.08	3.45
Alert	242.91	75.89	3.45
Alert	242.44	78.11	3.46
Alert	240.25	85.92	3.34
Alert	240.12	77.27	3.46
Alert	239.97	86.42	3.32
Alert	239.87	87.76	3.33
Alert	239.86	86.67	3.32
Alert	239.65	86.82	3.33
Alert	239.39	87.63	3.33
Alert	238.62	86.66	3.33
Alert	238.37	72.6	3.46
Alert	238.17	71.26	3.47
Alert	238.12	86.26	3.34
Alert	238.12	72.37	3.47
Alert	237.97	69.55	3.47
Alert	237.86	85.64	3.34
Alert	237.49	69.68	3.46
Alert	237.21	71.54	3.46
Alert	237	85.93	3.34
Alert	236.95	71.7	3.47
Alert	236.47	83.94	3.34
Alert	236.42	72.16	3.48
Alert	235.97	83.18	3.34
Alert	235.62	72.12	3.47
Alert	234.71	81.97	3.34
Alert	234.03	67.21	3.48
Alert	233.93	68.9	3.48
Alert	233.39	68.66	3.48
Alert	233.36	68.5	3.48
Alert	233.26	79.55	3.38
Alert	233.26	79.55	3.38
Alert	233.13	67.17	3.48
Alert	232.65	79.44	3.37
Alert	232.65	79.44	3.37
Alert	231.92	79.21	3.38
Alert	231.92	79.21	3.38
Alert	231.89	77.57	3.38
Alert	231.64	76.53	3.38
Alert	231.64	76.53	3.38
Alert	231.34	66.38	3.49
Alert	231.19	65.41	3.49
Alert	230.06	60.31	3.51
Alert	230.06	60.31	3.51
Alert	229.97	56.45	3.51
Alert	229.97	56.45	3.51
Alert	229.97	60.84	3.52
Alert	229.97	60.84	3.52
Alert	229.84	60.85	3.51
Alert	229.74	59.84	3.51
Alert	229.74	60.53	3.51
Alert	229.74	59.84	3.51
Alert	229.74	60.53	3.51
Alert	229.72	58.79	3.51
Alert	229.72	58.79	3.51
Alert	229.7	60.33	3.53
Alert	229.68	59.99	3.52
Alert	229.68	59.99	3.52
Alert	229.66	61.23	3.5
Alert	229.66	61.23	3.5
Alert	229.6	62.26	3.52
Alert	229.6	62.26	3.52
Alert	229.57	60.98	3.51
Alert	229.57	60.98	3.51
Alert	229.55	61.87	3.51
Alert	229.55	61.87	3.51
Alert	229.55	61.74	3.52
Alert	229.54	60.49	3.52
Alert	229.54	60.49	3.52
Alert	229.52	60.02	3.51
Alert	229.52	60.02	3.51
Alert	229.41	61.43	3.51
Alert	229.41	61.43	3.51
Alert	229.39	59.73	3.51
Alert	229.39	59.73	3.51
Alert	229.38	61.75	3.5
Alert	229.38	61.75	3.5
Alert	229.36	59.58	3.52
Alert	229.36	59.58	3.52
Alert	229.28	59.89	3.51
Alert	229.28	59.89	3.51
Alert	229.27	60.82	3.51
Alert	229.27	60.82	3.51
Alert	229.26	59.64	3.51
Alert	229.26	59.64	3.51
Alert	229.24	59	3.51
Alert	229.24	59	3.51
Alert	229.23	60.24	3.5
Alert	229.23	60.24	3.5
Alert	229.23	66.76	3.51
Alert	229.23	66.76	3.51
Alert	229.21	61.46	3.51
Alert	229.16	60.3	3.51
Alert	229.16	60.3	3.51
Alert	229.15	61.2	3.51
Alert	229.15	61.2	3.51
Alert	229.15	63.72	3.52
Alert	229.15	63.72	3.52
Alert	229.12	61.46	3.51
Alert	229.12	61.46	3.51
Alert	229.08	61.21	3.51
Alert	229.08	61.21	3.51
Alert	229.03	62.96	3.49
Alert	228.94	61.36	3.52
Alert	228.94	61.36	3.52
Alert	228.89	61.17	3.53
Alert	228.89	61.17	3.53
Alert	228.87	54.24	3.5
Alert	228.87	54.24	3.5
Alert	228.86	60.65	3.5
Alert	228.85	61.53	3.51
Alert	228.85	61.53	3.51
Alert	228.85	61.24	3.53
Alert	228.83	60.47	3.5
Alert	228.83	60.47	3.5
Alert	228.78	61.16	3.49
Alert	228.78	60.53	3.52
Alert	228.78	60.53	3.52
Alert	228.76	59.21	3.49
Alert	228.76	61.25	3.51
Alert	228.76	61.25	3.51
Alert	228.75	59.97	3.5
Alert	228.73	61.52	3.51
Alert	228.73	61.52	3.51
Alert	228.71	73.31	3.37
Alert	228.71	73.31	3.37
Alert	228.71	59.37	3.52
Alert	228.71	61.4	3.52
Alert	228.71	59.37	3.52
Alert	228.71	61.4	3.52
Alert	228.7	59.92	3.5
Alert	228.7	61.49	3.52
Alert	228.7	61.49	3.52
Alert	228.69	62.81	3.5
Alert	228.68	61.31	3.51
Alert	228.68	61.31	3.51
Alert	228.67	61.36	3.51
Alert	228.67	61.36	3.51
Alert	228.66	61.66	3.48
Alert	228.65	57.13	3.51
Alert	228.65	57.13	3.51
Alert	228.63	61.02	3.51
Alert	228.63	61.02	3.51
Alert	228.62	62.29	3.5
Alert	228.61	61.69	3.51
Alert	228.61	60.54	3.51
Alert	228.61	61.69	3.51
Alert	228.61	60.54	3.51
Alert	228.6	61.86	3.51
Alert	228.6	61.86	3.51
Alert	228.59	60.94	3.51
Alert	228.59	60.94	3.51
Alert	228.58	59.49	3.51
Alert	228.58	59.49	3.51
Alert	228.57	64.85	3.49
Alert	228.56	59.66	3.5
Alert	228.55	60.89	3.51
Alert	228.55	60.89	3.51
Alert	228.54	59.66	3.5
Alert	228.54	59.66	3.5
Alert	228.54	62.15	3.52
Alert	228.54	62.15	3.52
Alert	228.53	57.69	3.49
Alert	228.53	61.59	3.5
Alert	228.51	58.21	3.5
Alert	228.5	61.97	3.5
Alert	228.5	61.87	3.5
Alert	228.49	60.17	3.51
Alert	228.49	61	3.51
Alert	228.49	60.17	3.51
Alert	228.49	61	3.51
Alert	228.49	62.19	3.52
Alert	228.49	62.19	3.52
Alert	228.48	61.7	3.51
Alert	228.48	61.7	3.51
Alert	228.47	60.92	3.51
Alert	228.47	60.17	3.51
Alert	228.47	60.89	3.51
Alert	228.47	60.92	3.51
Alert	228.47	60.17	3.51
Alert	228.47	60.89	3.51
Alert	228.46	62.22	3.49
Alert	228.46	58.54	3.49
Alert	228.45	60.99	3.52
Alert	228.45	61.08	3.52
Alert	228.45	61.08	3.52
Alert	228.44	60.25	3.51
Alert	228.44	61.25	3.51
Alert	228.44	61.25	3.51
Alert	228.44	62.93	3.52
Alert	228.44	62.93	3.52
Alert	228.43	58.5	3.5
Alert	228.43	61.52	3.5
Alert	228.43	59.49	3.5
Alert	228.43	60.55	3.51
Alert	228.43	60.18	3.51
Alert	228.43	60.55	3.51
Alert	228.43	60.18	3.51
Alert	228.42	61.72	3.51
Alert	228.42	61.72	3.51
Alert	228.41	60.84	3.51
Alert	228.41	60.84	3.51
Alert	228.39	61.23	3.51
Alert	228.39	61.23	3.51
Alert	228.38	60.09	3.49
Alert	228.36	61.63	3.5
Alert	228.36	61.63	3.5
Alert	228.36	61.06	3.51
Alert	228.36	61.06	3.51
Alert	228.36	61.73	3.52
Alert	228.36	61.73	3.52
Alert	228.35	59.76	3.51
Alert	228.35	59.76	3.51
Alert	228.34	62.05	3.49
Alert	228.33	61.43	3.51
Alert	228.33	61.43	3.51
Alert	228.31	60.72	3.5
Alert	228.31	61.53	3.51
Alert	228.31	61.53	3.51
Alert	228.3	64.33	3.49
Alert	228.27	62.01	3.51
Alert	228.27	62.01	3.51
Alert	228.26	61.92	3.49
Alert	228.23	61.48	3.52
Alert	228.23	61.48	3.52
Alert	228.23	61.13	3.5
Alert	228.22	61.19	3.51
Alert	228.22	60.31	3.51
Alert	228.22	61.19	3.51
Alert	228.22	60.31	3.51
Alert	228.21	60.44	3.5
Alert	228.21	60.53	3.51
Alert	228.21	60.53	3.51
Alert	228.2	60.63	3.5
Alert	228.2	61.42	3.51
Alert	228.2	61.42	3.51
Alert	228.19	62.34	3.49
Alert	228.19	60.86	3.51
Alert	228.19	60.43	3.51
Alert	228.19	60.43	3.51
Alert	228.16	57.09	3.49
Alert	228.16	60.08	3.49
Alert	228.13	61.47	3.53
Alert	228.13	62.09	3.5
Alert	228.13	61.03	3.51
Alert	228.13	61.03	3.51
Alert	228.1	58.85	3.5
Alert	228.05	60.46	3.5
Alert	228.05	60.46	3.5
Alert	228.04	61.58	3.51
Alert	228.04	61.58	3.51
Alert	228.02	65.42	3.49
Alert	228.01	74.03	3.37
Alert	228.01	74.03	3.37
Alert	228	62.16	3.52
Alert	228	62.16	3.52
Alert	228	58.88	3.5
Alert	227.99	63.91	3.49
Alert	227.99	60.39	3.49
Alert	227.99	60.68	3.49
Alert	227.97	61.49	3.51
Alert	227.97	61.49	3.51
Alert	227.96	62.08	3.5
Alert	227.96	62.16	3.51
Alert	227.94	61.64	3.51
Alert	227.94	61.64	3.51
Alert	227.93	62.43	3.5
Alert	227.9	60.23	3.51
Alert	227.9	60.23	3.51
Alert	227.89	61.05	3.51
Alert	227.89	61.05	3.51
Alert	227.88	65.08	3.51
Alert	227.88	60.87	3.51
Alert	227.88	65.08	3.51
Alert	227.88	60.87	3.51
Alert	227.88	62.52	3.49
Alert	227.87	62.29	3.51
Alert	227.87	62.29	3.51
Alert	227.86	61.8	3.51
Alert	227.86	61.8	3.51
Alert	227.86	61.44	3.5
Alert	227.85	61.47	3.5
Alert	227.85	61.47	3.5
Alert	227.84	61.17	3.5
Alert	227.84	59.5	3.5
Alert	227.84	60.85	3.5
Alert	227.83	61.23	3.52
Alert	227.83	61.23	3.52
Alert	227.8	61.39	3.52
Alert	227.8	61.39	3.52
Alert	227.79	60.87	3.5
Alert	227.77	60.87	3.53
Alert	227.75	60.27	3.51
Alert	227.75	60.27	3.51
Alert	227.75	61.08	3.5
Alert	227.73	65.93	3.5
Alert	227.71	60.51	3.5
Alert	227.66	60.92	3.51
Alert	227.66	60.92	3.51
Alert	227.64	72.04	3.37
Alert	227.64	72.04	3.37
Alert	227.63	63.54	3.51
Alert	227.63	63.54	3.51
Alert	227.62	61.47	3.5
Alert	227.61	60.61	3.5
Alert	227.6	58.59	3.49
Alert	227.57	60.5	3.5
Alert	227.56	61.95	3.52
Alert	227.56	61.95	3.52
Alert	227.55	59.28	3.5
Alert	227.53	72.2	3.37
Alert	227.53	72.2	3.37
Alert	227.51	61.54	3.5
Alert	227.51	61.31	3.5
Alert	227.49	60.99	3.5
Alert	227.43	64.71	3.49
Alert	227.37	57.58	3.49
Alert	227.34	60.69	3.5
Alert	227.17	60.66	3.5
Alert	227.16	62.3	3.5
Alert	227.15	51	3.49
Alert	227.13	61.1	3.5
Alert	227.07	59.37	3.49
Alert	227.02	59.02	3.5
Alert	226.89	63.05	3.5
Alert	226.87	57.57	3.5
Alert	226.73	58.72	3.49
Alert	225.45	72.44	3.38
Alert	225.45	72.44	3.38
Alert	224.72	125.81	1.3
Alert	224.17	125.19	1.3
Alert	224.15	126.37	1.33
Alert	224.09	126.89	1.3
Alert	224.07	126.84	1.3
Alert	224.04	125.66	1.3
Alert	223.99	125.46	1.3
Alert	223.99	125.89	1.3
Alert	223.87	66.75	3.38
Alert	223.87	66.75	3.38
Alert	223.86	125.1	1.3
Alert	223.61	124.82	1.3
Alert	223.55	123.63	1.3
Alert	223.51	125.95	1.3
Alert	223.49	125.78	1.3
Alert	223.34	125.01	1.32
Alert	223.28	125.19	1.32
Alert	223.09	125.87	1.3
Alert	223.06	124.87	1.3
Alert	223.05	124.08	1.3
Alert	223.02	125.61	1.31
Alert	222.94	57.71	0.13
Alert	222.9	125.31	1.3
Alert	222.75	124.06	1.3
Alert	222.66	56.75	1.02
Alert	221.63	67.06	3.39
Alert	221.63	67.06	3.39
Alert	221.03	60.08	2.01
Alert	220.99	65.27	3.39
Alert	220.99	65.27	3.39
Alert	220.86	122.25	1.3
Alert	220.63	65.29	3.4
Alert	220.63	65.29	3.4
Alert	220.05	114.84	1.37
Alert	219.48	120.65	1.3
Alert	219.12	119.58	1.3
Alert	218.68	118.92	1.3
Alert	218.59	122.72	1.33
Alert	218.11	66.7	3.4
Alert	218.11	66.7	3.4
Alert	217.5	62.16	3.43
Alert	217.42	59.6	3.42
Alert	217.39	59.69	3.43
Alert	217.28	61.55	3.44
Alert	217.14	59.04	3.41
Alert	217.14	59.04	3.41
Alert	217.06	59.8	3.44
Alert	217.05	60.55	3.44
Alert	217.01	62.05	3.44
Alert	216.81	61.29	3.44
Alert	216.78	59.94	3.48
Alert	216.74	59.82	3.43
Alert	216.67	61.37	3.44
Alert	216.67	59.46	3.48
Alert	216.66	60.3	3.48
Alert	216.63	59.96	3.43
Alert	216.61	60.04	3.44
Alert	216.6	60.51	3.48
Alert	216.58	60.68	3.47
Alert	216.58	59.05	3.48
Alert	216.57	60.54	3.43
Alert	216.57	60.23	3.44
Alert	216.55	61.37	3.44
Alert	216.52	60.38	3.43
Alert	216.51	60.73	3.48
Alert	216.48	60.23	3.48
Alert	216.47	115.17	1.3
Alert	216.46	57.22	3.43
Alert	216.46	59.87	3.43
Alert	216.43	59.92	3.48
Alert	216.43	59.6	3.48
Alert	216.42	61.06	3.48
Alert	216.39	58.58	3.44
Alert	216.38	59.19	3.44
Alert	216.36	60.03	3.48
Alert	216.34	60.92	3.48
Alert	216.33	59.38	3.48
Alert	216.31	59.54	3.47
Alert	216.3	61.8	3.48
Alert	216.3	59.96	3.48
Alert	216.29	60.08	3.47
Alert	216.29	60.85	3.48
Alert	216.29	60.56	3.49
Alert	216.28	60.39	3.48
Alert	216.27	59.18	3.48
Alert	216.25	59.95	3.48
Alert	216.22	60.23	3.43
Alert	216.2	59.2	3.48
Alert	216.19	61.37	3.43
Alert	216.16	60.47	3.43
Alert	216.16	60.2	3.48
Alert	216.15	61.87	3.48
Alert	216.15	59.6	3.48
Alert	216.11	60	3.48
Alert	216.11	61.19	3.48
Alert	216.1	59.95	3.43
Alert	216.1	61.19	3.48
Alert	216.07	59.94	3.48
Alert	216.06	58.74	3.44
Alert	216.06	60.7	3.48
Alert	216.04	58.89	3.43
Alert	216.04	61.05	3.44
Alert	216.03	60.86	3.48
Alert	216.03	60.01	3.48
Alert	216.02	58.88	3.43
Alert	216.01	59.96	3.48
Alert	215.99	59.95	3.47
Alert	215.99	60.22	3.48
Alert	215.99	61.23	3.48
Alert	215.98	60.22	3.48
Alert	215.98	61.43	3.48
Alert	215.97	60.32	3.43
Alert	215.97	60.55	3.48
Alert	215.96	61.74	3.43
Alert	215.96	60.42	3.44
Alert	215.96	60.96	3.48
Alert	215.95	59.18	3.44
Alert	215.95	58.6	3.48
Alert	215.95	59.37	3.48
Alert	215.94	61.07	3.48
Alert	215.93	58.57	3.48
Alert	215.89	60.84	3.48
Alert	215.87	59.41	3.43
Alert	215.87	60.12	3.44
Alert	215.86	61.15	3.48
Alert	215.86	60.52	3.48
Alert	215.85	59.31	3.48
Alert	215.82	59.39	3.48
Alert	215.82	61.35	3.49
Alert	215.81	60.8	3.48
Alert	215.8	60.16	3.43
Alert	215.79	58.84	3.43
Alert	215.78	60.85	3.43
Alert	215.78	60.81	3.48
Alert	215.76	60.51	3.48
Alert	215.76	60.2	3.48
Alert	215.73	60.59	3.48
Alert	215.71	59.08	3.48
Alert	215.68	59.19	3.48
Alert	215.68	59.7	3.48
Alert	215.67	60.64	3.43
Alert	215.65	62.6	3.43
Alert	215.65	60.65	3.43
Alert	215.64	59.75	3.48
Alert	215.63	60.88	3.48
Alert	215.61	59.28	3.44
Alert	215.6	59.27	3.47
Alert	215.59	61.3	3.48
Alert	215.57	60.54	3.48
Alert	215.55	59.25	3.44
Alert	215.55	59.93	3.49
Alert	215.54	60.56	3.48
Alert	215.54	61.46	3.48
Alert	215.53	59.41	3.43
Alert	215.53	58.73	3.43
Alert	215.52	60.86	3.43
Alert	215.5	61.1	3.47
Alert	215.5	60.42	3.48
Alert	215.46	60.26	3.48
Alert	215.46	60.32	3.48
Alert	215.44	60.46	3.48
Alert	215.43	61.04	3.48
Alert	215.42	60.79	3.47
Alert	215.42	60.05	3.48
Alert	215.41	59.89	3.14
Alert	215.41	59.97	3.44
Alert	215.39	59.86	3.44
Alert	215.39	58.93	3.47
Alert	215.36	60.13	3.44
Alert	215.36	60.68	3.48
Alert	215.35	62.25	3.43
Alert	215.34	59.57	3.48
Alert	215.32	59.74	3.43
Alert	215.31	60.79	3.47
Alert	215.31	62.35	3.48
Alert	215.31	60.93	3.48
Alert	215.3	61.55	3.48
Alert	215.28	60.37	3.48
Alert	215.27	61.83	3.48
Alert	215.26	60.19	3.48
Alert	215.25	63.89	3.43
Alert	215.2	60.17	3.43
Alert	215.2	60.77	3.48
Alert	215.19	61.31	3.48
Alert	215.19	61.57	3.48
Alert	215.16	60.73	3.48
Alert	215.15	57.94	3.43
Alert	215.14	59.8	3.43
Alert	215.14	60.03	3.43
Alert	215.1	59.84	3.43
Alert	215.05	59.7	3.43
Alert	215.02	59.39	3.48
Alert	215.01	60.21	3.48
Alert	214.98	60.18	3.43
Alert	214.93	58.99	3.14
Alert	214.93	58.76	3.43
Alert	214.91	59.9	3.48
Alert	214.9	59.72	3.43
Alert	214.89	60.79	3.48
Alert	214.85	58.63	3.15
Alert	214.76	59.35	3.15
Alert	214.75	59.75	3.43
Alert	214.73	58.73	3.13
Alert	214.73	59.98	3.14
Alert	214.68	59.58	3.15
Alert	214.61	61.21	3.43
Alert	214.6	61.06	3.44
Alert	214.59	60.31	3.15
Alert	214.59	59.93	3.43
Alert	214.59	59.74	3.43
Alert	214.58	59.72	3.13
Alert	214.58	58.76	3.14
Alert	214.56	59.2	3.43
Alert	214.55	60.52	3.43
Alert	214.53	60.88	3.43
Alert	214.52	58.9	3.15
Alert	214.5	61.29	3.44
Alert	214.46	59.36	3.14
Alert	214.44	60.25	3.43
Alert	214.43	60.34	3.15
Alert	214.43	60.75	3.43
Alert	214.42	59.04	3.13
Alert	214.4	61.28	3.44
Alert	214.37	60.8	3.14
Alert	214.34	60.09	3.14
Alert	214.34	59.08	3.43
Alert	214.34	61.01	3.43
Alert	214.29	61.3	3.43
Alert	214.28	60.64	3.14
Alert	214.27	61.28	3.15
Alert	214.24	59.56	3.44
Alert	214.23	59.86	3.13
Alert	214.21	60.48	3.43
Alert	214.2	58.68	3.43
Alert	214.19	57.68	3.14
Alert	214.19	59.88	3.44
Alert	214.17	59.38	3.43
Alert	214.16	59.83	3.15
Alert	214.15	58.7	3.43
Alert	214.14	61.16	3.14
Alert	214.14	60.53	3.14
Alert	214.14	58.74	3.16
Alert	214.14	60.46	3.43
Alert	214.13	59.57	3.14
Alert	214.13	60.63	3.14
Alert	214.1	61.62	3.16
Alert	214.1	61.46	3.17
Alert	214.1	60.5	3.44
Alert	214.09	61.85	3.14
Alert	214.09	61.3	3.15
Alert	214.09	59.81	3.43
Alert	214.08	61.49	3.13
Alert	214.08	60.66	3.44
Alert	214.04	59.65	3.43
Alert	214.03	60.88	3.43
Alert	214.03	60.02	3.43
Alert	214.03	59.93	3.44
Alert	214.02	60.25	3.15
Alert	214.01	60.38	3.13
Alert	214.01	59.03	3.43
Alert	213.99	59.42	3.13
Alert	213.99	61.49	3.44
Alert	213.98	61.25	3.43
Alert	213.97	59.57	3.15
Alert	213.96	61.2	3.14
Alert	213.96	59.61	3.14
Alert	213.94	59.13	3.43
Alert	213.9	59.72	3.13
Alert	213.9	60.51	3.43
Alert	213.89	60	3.14
Alert	213.89	61.16	3.43
Alert	213.89	60.09	3.43
Alert	213.88	59.45	3.43
Alert	213.86	59.74	3.43
Alert	213.85	59.81	3.43
Alert	213.84	60.26	3.44
Alert	213.83	62.09	3.14
Alert	213.83	59.94	3.43
Alert	213.82	61.04	3.14
Alert	213.82	62.1	3.15
Alert	213.82	58.58	3.44
Alert	213.81	61.16	3.15
Alert	213.81	58.78	3.43
Alert	213.8	60.94	3.43
Alert	213.79	60	3.43
Alert	213.78	60.55	3.43
Alert	213.76	60.35	3.14
Alert	213.76	59.64	3.44
Alert	213.75	59.34	3.13
Alert	213.75	59.91	3.14
Alert	213.75	59.6	3.43
Alert	213.72	59.92	3.43
Alert	213.71	59.48	3.42
Alert	213.7	60.24	3.43
Alert	213.69	60.68	3.43
Alert	213.68	61.63	3.14
Alert	213.68	59.98	3.43
Alert	213.67	61.42	3.43
Alert	213.61	59.97	3.14
Alert	213.6	61.21	3.44
Alert	213.59	61.13	3.13
Alert	213.59	60.49	3.44
Alert	213.57	60.54	3.13
Alert	213.57	59.8	3.44
Alert	213.55	60.43	3.44
Alert	213.54	59.76	3.15
Alert	213.53	60.88	3.43
Alert	213.53	59.92	3.43
Alert	213.53	59.03	3.43
Alert	213.52	60.55	3.13
Alert	213.52	60.05	3.43
Alert	213.52	59.3	3.43
Alert	213.51	62.01	3.15
Alert	213.51	60.13	3.43
Alert	213.49	60.42	3.43
Alert	213.47	59	3.43
Alert	213.46	58.7	3.43
Alert	213.46	60.77	3.44
Alert	213.45	62.38	3.15
Alert	213.45	60.83	3.44
Alert	213.44	60.81	3.15
Alert	213.44	60.4	3.15
Alert	213.43	60.57	3.15
Alert	213.43	59.25	3.43
Alert	213.43	59.88	3.44
Alert	213.42	60.94	3.43
Alert	213.42	60.3	3.43
Alert	213.42	59.36	3.44
Alert	213.41	61.16	3.14
Alert	213.41	59.82	3.43
Alert	213.41	58.3	3.43
Alert	213.4	59.48	3.43
Alert	213.37	59.39	3.43
Alert	213.37	59.41	3.44
Alert	213.36	59.41	3.13
Alert	213.36	61.03	3.13
Alert	213.36	59.06	3.43
Alert	213.36	59.25	3.43
Alert	213.35	60.6	3.43
Alert	213.34	60.01	3.43
Alert	213.3	58.97	3.43
Alert	213.29	60.87	3.15
Alert	213.29	61.08	3.43
Alert	213.29	59.89	3.44
Alert	213.27	60.03	3.43
Alert	213.26	60.12	3.43
Alert	213.25	60.76	3.43
Alert	213.24	60.12	3.43
Alert	213.23	60.38	3.43
Alert	213.22	60	3.43
Alert	213.22	60.82	3.44
Alert	213.21	59.97	3.44
Alert	213.19	60.34	3.43
Alert	213.17	60.37	3.43
Alert	213.15	59.38	3.43
Alert	213.14	58.9	3.43
Alert	213.14	59.69	3.43
Alert	213.14	60.21	3.43
Alert	213.14	60.44	3.44
Alert	213.13	59.6	3.44
Alert	213.12	61.4	3.43
Alert	213.11	59.53	3.14
Alert	213.11	60.84	3.43
Alert	213.09	60.24	3.43
Alert	213.09	60.47	3.44
Alert	213.08	61.08	3.17
Alert	213.08	59.88	3.43
Alert	213.08	59.42	3.43
Alert	213.07	59.28	3.43
Alert	213.06	59.27	3.43
Alert	213.05	59.34	3.43
Alert	213.05	61.33	3.43
Alert	213	60.75	3.14
Alert	213	59.77	3.44
Alert	212.98	59.56	3.44
Alert	212.97	114.04	1.33
Alert	212.95	60.48	3.43
Alert	212.93	60.13	3.43
Alert	212.9	58.77	3.43
Alert	212.9	58.87	3.43
Alert	212.89	59.5	3.43
Alert	212.87	59.83	3.43
Alert	212.84	60.81	3.43
Alert	212.82	60.2	3.44
Alert	212.8	60.72	3.43
Alert	212.78	60.46	3.43
Alert	212.76	58.74	3.43
Alert	212.75	59.38	3.44
Alert	212.73	60.85	3.43
Alert	212.73	60.61	3.43
Alert	212.73	60.63	3.44
Alert	212.71	60.17	3.43
Alert	212.71	58.51	3.43
Alert	212.69	60.56	3.43
Alert	212.68	60.68	3.44
Alert	212.66	59.74	3.44
Alert	212.64	59.79	3.43
Alert	212.62	58.47	3.43
Alert	212.6	60.95	3.44
Alert	212.57	58.68	3.43
Alert	212.55	58.75	3.43
Alert	212.54	59.4	3.43
Alert	212.54	58.79	3.43
Alert	212.51	58.51	3.43
Alert	212.45	59.09	3.43
Alert	212.45	58.88	3.43
Alert	212.45	59.65	3.43
Alert	212.42	59.7	3.44
Alert	212.39	113.89	1.34
Alert	212.37	59.7	3.43
Alert	212.37	60.7	3.44
Alert	212.28	113.74	1.33
Alert	212.27	60.58	3.44
Alert	212.21	59.49	3.43
Alert	212.19	58.93	3.43
Alert	212.17	59.11	3.43
Alert	212.16	60.02	3.43
Alert	212.09	60.16	3.43
Alert	211.86	59.55	3.44
Alert	211.85	60.13	3.43
Alert	211.51	59.82	3.43
Alert	211.17	112.58	1.33
Alert	211.09	59.71	3.43
Alert	210.42	110.98	1.31
Alert	208.69	108.03	1.36
Alert	208.23	107.46	1.36
Alert	207.95	108.65	1.36
Alert	207.75	108.1	1.36
Alert	207.71	107.97	1.37
Alert	207.69	107.01	1.38
Alert	207.66	108.56	1.36
Alert	207.64	108.34	1.37
Alert	207.6	105.15	1.36
Alert	207.59	107.86	1.36
Alert	207.55	107.83	1.36
Alert	207.47	108.02	1.36
Alert	207.28	108.27	1.36
Alert	207.2	107.99	1.36
Alert	206.87	106.98	1.36
Alert	206.52	116.71	1.52
Alert	204.97	104.63	1.37
Alert	204.77	103.59	1.37
Alert	204.69	105.28	1.37
Alert	204.58	104.48	1.38
Alert	204.57	105	1.38
Alert	204.54	104.36	1.37
Alert	204.47	105.22	1.37
Alert	204.46	105.17	1.37
Alert	204.36	105.2	1.37
Alert	204.3	104.39	1.37
Alert	204.12	104.42	1.38
Alert	204.06	103.96	1.38
Alert	204.05	104.74	1.37
Alert	204.02	104.85	1.38
Alert	203.98	103.52	1.37
Alert	203.84	104.09	1.37
Alert	203.64	104.76	1.37
Alert	203.58	104.21	1.37
Alert	203.58	57.78	3.11
Alert	203.36	58.7	3.1
Alert	203.31	59.18	3.1
Alert	203.31	58.42	3.1
Alert	203.22	58.67	3.09
Alert	203.2	59.32	3.09
Alert	203.19	58.62	3.09
Alert	203.15	102.68	1.38
Alert	203.14	60.76	3.1
Alert	203.13	59.22	3.11
Alert	203.1	58.97	3.1
Alert	203.08	60.09	3.09
Alert	203.08	59.08	3.1
Alert	203.07	58.55	3.1
Alert	203.05	103.36	1.37
Alert	203.05	60.08	3.1
Alert	203.05	59.73	3.1
Alert	203.04	60.04	3.09
Alert	203.04	60.19	3.09
Alert	203.03	60.72	3.09
Alert	202.96	59.91	3.09
Alert	202.93	60.68	3.1
Alert	202.92	61.13	3.09
Alert	202.91	57.44	3.09
Alert	202.88	58.68	3.1
Alert	202.87	59.38	3.1
Alert	202.85	60.68	3.09
Alert	202.84	58.57	3.09
Alert	202.84	59.01	3.1
Alert	202.83	59.3	3.1
Alert	202.81	58.97	3.1
Alert	202.8	59.34	3.1
Alert	202.8	58.95	3.1
Alert	202.75	103.44	1.38
Alert	202.73	59.43	3.1
Alert	202.72	59.3	3.09
Alert	202.7	59.5	3.1
Alert	202.7	59.09	3.1
Alert	202.68	59.22	3.1
Alert	202.67	58.51	3.1
Alert	202.66	58.76	3.1
Alert	202.63	60.24	3.09
Alert	202.63	58.45	3.1
Alert	202.63	60.01	3.1
Alert	202.62	59.05	3.1
Alert	202.61	60.33	3.1
Alert	202.59	60.16	3.09
Alert	202.57	59.68	3.09
Alert	202.51	60.41	3.1
Alert	202.5	61.1	3.09
Alert	202.48	60.25	3.1
Alert	202.48	58.25	3.1
Alert	202.46	58.35	3.1
Alert	202.43	60.14	3.09
Alert	202.43	61.21	3.11
Alert	202.4	60.76	3.09
Alert	202.4	61.39	3.09
Alert	202.4	59.78	3.1
Alert	202.37	58.49	3.09
Alert	202.37	59.31	3.09
Alert	202.36	59.14	3.09
Alert	202.35	59.47	3.11
Alert	202.29	60.97	3.1
Alert	202.27	60.68	3.09
Alert	202.27	58.52	3.09
Alert	202.27	59.85	3.1
Alert	202.26	58.99	3.1
Alert	202.22	60.96	3.09
Alert	202.19	100.79	1.38
Alert	202.19	101.7	1.38
Alert	202.16	61.67	3.1
Alert	202.15	102.87	1.39
Alert	202.15	59.85	3.09
Alert	202.13	60.11	3.11
Alert	202.1	59.86	3.09
Alert	202.05	101.9	1.38
Alert	202.05	58.53	3.1
Alert	202.01	60.81	3.09
Alert	202	60.53	3.09
Alert	202	60.86	3.1
Alert	201.99	100.63	1.38
Alert	201.98	60.93	3.09
Alert	201.98	59.52	3.11
Alert	201.98	60.02	3.11
Alert	201.97	59.97	3.09
Alert	201.96	59.62	3.09
Alert	201.96	62.09	3.1
Alert	201.94	60.89	3.1
Alert	201.92	101.6	1.38
Alert	201.9	100.19	1.37
Alert	201.88	101.32	1.38
Alert	201.86	60.84	3.09
Alert	201.85	61.34	3.1
Alert	201.84	102.24	1.39
Alert	201.84	58.9	3.1
Alert	201.81	59.21	3.1
Alert	201.79	62.52	3.11
Alert	201.74	102.26	1.38
Alert	201.74	101.91	1.39
Alert	201.74	59.82	3.1
Alert	201.72	101.88	1.39
Alert	201.72	61	3.11
Alert	201.71	60.26	3.1
Alert	201.7	100.91	1.38
Alert	201.68	58.52	3.1
Alert	201.66	100.46	1.38
Alert	201.61	101.93	1.38
Alert	201.59	59.11	3.1
Alert	201.55	100.15	1.39
Alert	201.5	101.3	1.38
Alert	201.47	60.02	3.04
Alert	201.45	59.79	3.09
Alert	201.44	102.07	1.38
Alert	201.39	101.17	1.38
Alert	201.38	101.04	1.38
Alert	201.38	60.04	3.09
Alert	201.28	59.12	2.75
Alert	201.26	101.32	1.38
Alert	201.16	100.03	1.38
Alert	201.11	59.52	2.75
Alert	201.1	59.29	2.74
Alert	201.03	59.03	2.74
Alert	201.02	59.83	2.75
Alert	201	59.07	2.75
Alert	200.94	100.43	1.39
Alert	200.91	101.93	1.38
Alert	200.88	59.76	3.05
Alert	200.86	102.68	1.38
Alert	200.86	59.52	3.05
Alert	200.84	101.4	1.38
Alert	200.79	59.34	2.74
Alert	200.77	59.19	2.74
Alert	200.76	60.05	2.75
Alert	200.75	58.91	2.74
Alert	200.73	59.12	2.74
Alert	200.73	59.64	2.74
Alert	200.72	60.45	3.05
Alert	200.7	56.55	3.05
Alert	200.69	59.54	2.75
Alert	200.68	59.48	3.05
Alert	200.65	60.36	3.04
Alert	200.64	58.81	2.75
Alert	200.62	59.05	2.74
Alert	200.6	58.74	2.74
Alert	200.6	59.46	2.74
Alert	200.59	59.44	3.05
Alert	200.57	59.04	2.75
Alert	200.56	101.29	1.38
Alert	200.56	59.45	2.75
Alert	200.52	59.87	2.74
Alert	200.49	59.43	2.75
Alert	200.49	58.9	3.05
Alert	200.47	59.02	2.72
Alert	200.47	58.54	3.05
Alert	200.45	59.65	2.73
Alert	200.45	59.93	2.75
Alert	200.44	60.43	3.05
Alert	200.43	58.93	3.05
Alert	200.37	100.9	1.39
Alert	200.34	59.85	2.74
Alert	200.34	60.78	3.04
Alert	200.33	59.43	2.74
Alert	200.33	59.57	3.05
Alert	200.32	59.52	2.74
Alert	200.29	59.68	3.05
Alert	200.27	58.85	2.74
Alert	200.25	60.54	3.05
Alert	200.23	60.74	3.04
Alert	200.22	59.51	2.75
Alert	200.21	59.22	2.74
Alert	200.19	59.52	2.74
Alert	200.19	60.08	3.04
Alert	200.19	57.79	3.05
Alert	200.17	59.31	2.75
Alert	200.17	59.81	2.75
Alert	200.16	59.42	2.74
Alert	200.15	59.69	2.74
Alert	200.14	59.07	2.75
Alert	200.12	58.4	3.05
Alert	200.11	58.9	3.05
Alert	200.1	60.06	3.04
Alert	200.05	58.9	3.05
Alert	200.03	100.15	1.4
Alert	200.02	59.83	3.04
Alert	200	59.98	2.75
Alert	199.99	61.47	3.05
Alert	199.97	59.97	3.05
Alert	199.96	59.73	2.72
Alert	199.96	58.17	3.05
Alert	199.95	58.51	3.05
Alert	199.92	59.4	2.74
Alert	199.92	59.23	3.05
Alert	199.92	60.28	3.05
Alert	199.91	59.58	3.05
Alert	199.9	59.79	2.74
Alert	199.9	59.53	3.04
Alert	199.86	59.24	2.74
Alert	199.85	59.36	2.74
Alert	199.84	59.56	3.05
Alert	199.83	59.83	2.74
Alert	199.83	59.75	2.75
Alert	199.83	60.33	3.04
Alert	199.83	59.65	3.05
Alert	199.81	59.58	2.73
Alert	199.8	58.88	3.05
Alert	199.79	58.59	3.04
Alert	199.74	58.46	3.05
Alert	199.74	59.9	3.05
Alert	199.72	60.17	3.05
Alert	199.72	59.53	3.05
Alert	199.71	58.88	3.05
Alert	199.7	59.64	2.75
Alert	199.7	60.87	3.05
Alert	199.68	59.87	2.75
Alert	199.68	59.72	3.05
Alert	199.67	58.67	3.04
Alert	199.67	59.55	3.05
Alert	199.66	59.58	2.74
Alert	199.66	60.06	2.74
Alert	199.64	59.97	3.05
Alert	199.64	58.89	3.05
Alert	199.62	60.75	3.05
Alert	199.58	60.1	2.75
Alert	199.58	59.86	3.04
Alert	199.57	58.06	3.05
Alert	199.56	60.52	3.05
Alert	199.55	59.94	2.74
Alert	199.55	59.55	3.05
Alert	199.52	59.71	2.74
Alert	199.52	59.51	2.75
Alert	199.5	59.96	2.74
Alert	199.5	59.1	3.04
Alert	199.49	58.6	3.05
Alert	199.48	60.96	3.05
Alert	199.47	59.36	2.74
Alert	199.45	59.56	2.74
Alert	199.44	59.66	3.05
Alert	199.42	59.54	2.75
Alert	199.34	60.16	2.75
Alert	199.34	58.38	3.05
Alert	199.31	59.31	3.05
Alert	199.26	59.2	3.05
Alert	199.24	59.55	3.05
Alert	199.23	59.11	3.05
Alert	199.22	59.48	2.74
Alert	199.22	59.92	2.75
Alert	199.21	59.32	3.05
Alert	199.18	59.36	2.75
Alert	199.18	59.81	3.05
Alert	199.16	59.83	2.75
Alert	199.16	60.32	3.05
Alert	199.13	59.9	3.05
Alert	199.13	58.57	3.05
Alert	199.12	58.66	3.05
Alert	199.12	59.93	3.05
Alert	199.11	59.78	3.04
Alert	199.09	59.89	2.75
Alert	199.09	60.51	3.05
Alert	199.07	57.97	3.05
Alert	199.07	58.19	3.05
Alert	199.03	59.99	2.74
Alert	199.03	60.16	3.05
Alert	199	99.81	1.4
Alert	198.95	57.86	3.05
Alert	198.93	98.63	1.4
Alert	198.93	60.23	3.05
Alert	198.93	57.76	3.05
Alert	198.91	60.03	3.05
Alert	198.89	57.94	3.05
Alert	198.86	98.25	1.41
Alert	198.82	58.78	3.05
Alert	198.8	58.71	3.05
Alert	198.78	57.64	3.05
Alert	198.77	59.07	3.05
Alert	198.72	58.24	3.05
Alert	198.7	60.15	3.05
Alert	198.67	58.03	3.05
Alert	198.66	60.1	3.05
Alert	198.64	59.8	3.05
Alert	198.53	59.01	3.04
Alert	198.19	58.88	3.04
Alert	198.09	61	3.05
Alert	197.95	58.83	3.04
Alert	197.81	58.8	3.05
Alert	197.34	95.67	1.42
Alert	197.1	97.77	1.41
Alert	194.24	94.47	1.42
Alert	194.13	93.48	1.36
Alert	193.35	92.88	1.42
Alert	193.09	90.92	1.42
Alert	192.76	91.37	1.42
Alert	192.67	92	1.42
Alert	192.63	79.02	1.32
Alert	192.4	90.12	1.42
Alert	192.22	91.67	1.42
Alert	192.2	90.35	1.42
Alert	191.91	89.81	1.43
Alert	191.75	90.79	1.43
Alert	191.58	90.83	1.42
Alert	191.53	90.55	1.42
Alert	191.52	90.03	1.42
Alert	191.13	90.86	1.42
Alert	191	90.26	1.42
Alert	190.92	88.84	1.43
Alert	190.86	58.94	2.73
Alert	190.8	89.79	1.43
Alert	190.75	59.02	2.73
Alert	190.72	59.3	2.75
Alert	190.58	59.46	2.73
Alert	190.49	59.03	2.74
Alert	190.48	89.32	1.42
Alert	190.46	58.83	2.75
Alert	190.46	58.71	2.76
Alert	190.44	58.48	2.75
Alert	190.42	58.52	2.76
Alert	190.4	59.78	2.73
Alert	190.37	58.76	2.76
Alert	190.35	58.56	2.74
Alert	190.34	58.36	2.73
Alert	190.34	58.3	2.73
Alert	190.31	59.06	2.73
Alert	190.28	58.44	2.75
Alert	190.27	57.6	2.73
Alert	190.27	58.79	2.75
Alert	190.26	58.69	2.75
Alert	190.26	59.53	2.76
Alert	190.26	59.68	2.76
Alert	190.24	88.29	1.43
Alert	190.24	59.13	2.74
Alert	190.23	58.12	2.74
Alert	190.22	58.67	2.75
Alert	190.21	60.02	2.75
Alert	190.2	58.82	2.75
Alert	190.16	59.14	2.74
Alert	190.16	59.1	2.75
Alert	190.16	59.88	2.76
Alert	190.14	59.76	2.75
Alert	190.14	58.75	2.76
Alert	190.11	59.22	2.73
Alert	190.11	58.88	2.73
Alert	190.1	58.73	2.75
Alert	190.09	58.8	2.74
Alert	190.09	59.09	2.75
Alert	190.09	58.68	2.76
Alert	190.08	59.53	2.75
Alert	190.08	58.46	2.75
Alert	190.07	59.47	2.76
Alert	190.05	58.93	2.76
Alert	190.04	59.17	2.75
Alert	190	58.75	2.76
Alert	189.99	59.46	2.73
Alert	189.96	59.33	2.75
Alert	189.95	58.67	2.75
Alert	189.94	58.23	2.73
Alert	189.93	59.47	2.73
Alert	189.92	57.71	2.75
Alert	189.92	59.21	2.75
Alert	189.92	59.36	2.76
Alert	189.9	58.89	2.72
Alert	189.9	59.14	2.74
Alert	189.9	59.18	2.76
Alert	189.88	58.91	2.73
Alert	189.88	59.32	2.73
Alert	189.87	58.38	2.73
Alert	189.86	59	2.74
Alert	189.84	59.7	2.73
Alert	189.84	58.24	2.76
Alert	189.84	58.95	2.76
Alert	189.83	59.13	2.72
Alert	189.82	59.49	2.73
Alert	189.8	58.94	2.74
Alert	189.79	58.17	2.75
Alert	189.78	57.72	2.73
Alert	189.78	59.51	2.76
Alert	189.73	59.42	2.73
Alert	189.73	58.87	2.73
Alert	189.72	59.07	2.73
Alert	189.72	58.57	2.74
Alert	189.72	59.72	2.74
Alert	189.72	58.85	2.75
Alert	189.71	59.43	2.74
Alert	189.71	60.38	2.76
Alert	189.7	58.17	2.76
Alert	189.69	59.61	2.73
Alert	189.69	59.12	2.73
Alert	189.69	59.1	2.75
Alert	189.68	59.61	2.77
Alert	189.67	58.81	2.73
Alert	189.66	59.18	2.74
Alert	189.66	59.85	2.75
Alert	189.62	58.53	2.75
Alert	189.58	58.72	2.74
Alert	189.58	59.45	2.76
Alert	189.52	58.04	2.72
Alert	189.51	89.26	1.43
Alert	189.51	58.53	2.73
Alert	189.49	58.86	2.75
Alert	189.48	86.94	1.43
Alert	189.45	60.03	2.73
Alert	189.43	58.7	2.75
Alert	189.36	58.74	2.74
Alert	189.32	59.43	2.74
Alert	189.01	59.79	2.75
Alert	188.8	88.44	1.43
Alert	188.7	57.86	2.66
Alert	188.59	57.6	1.55
Alert	188.55	86.4	1.43
Alert	188.41	87.94	1.43
Alert	188.4	57.71	2.66
Alert	188.32	58.36	2.66
Alert	188.3	58.54	2.66
Alert	188.26	58.18	2.66
Alert	188.23	59.06	2.66
Alert	188.22	58.25	2.66
Alert	188.19	87	1.44
Alert	188.12	86.81	1.44
Alert	188	58.2	2.66
Alert	187.97	58.39	2.66
Alert	187.97	57.9	2.66
Alert	187.89	57.98	2.66
Alert	187.85	85.84	1.44
Alert	187.85	58.9	2.66
Alert	187.79	86.63	1.44
Alert	187.78	59.11	2.66
Alert	187.78	58.13	2.66
Alert	187.74	58.51	2.66
Alert	187.68	59.29	2.66
Alert	187.63	58.04	2.66
Alert	187.62	58.29	2.66
Alert	187.62	57.54	2.66
Alert	187.59	57.33	2.66
Alert	187.58	58.89	2.66
Alert	187.58	58.45	2.66
Alert	187.57	57.95	2.66
Alert	187.55	58.11	2.66
Alert	187.52	58.36	2.66
Alert	187.52	59.37	2.7
Alert	187.51	58.19	2.66
Alert	187.49	58.67	2.66
Alert	187.48	58.64	2.66
Alert	187.48	59	2.69
Alert	187.46	58.67	2.66
Alert	187.44	58.85	2.66
Alert	187.42	59.26	2.36
Alert	187.41	58.75	2.66
Alert	187.4	58.04	2.66
Alert	187.38	58.82	2.36
Alert	187.38	57.58	2.66
Alert	187.33	59.98	2.66
Alert	187.33	58.27	2.68
Alert	187.32	58.55	2.37
Alert	187.32	58.6	2.66
Alert	187.31	58.46	2.66
Alert	187.29	58.26	2.66
Alert	187.28	57.66	2.66
Alert	187.28	58.72	2.66
Alert	187.28	57.97	2.66
Alert	187.26	58.41	2.66
Alert	187.25	85.89	1.44
Alert	187.25	58.75	2.37
Alert	187.24	59.27	2.36
Alert	187.24	57.96	2.66
Alert	187.24	59.05	2.7
Alert	187.23	58.26	2.66
Alert	187.22	59.39	2.66
Alert	187.19	59.47	2.36
Alert	187.19	59.54	2.66
Alert	187.19	58.96	2.69
Alert	187.14	58.68	2.66
Alert	187.14	59.37	2.66
Alert	187.13	58.88	2.6
Alert	187.13	58.71	2.66
Alert	187.08	58.05	2.36
Alert	187.07	58.69	2.36
Alert	187.06	58.85	2.66
Alert	187.03	58.93	2.36
Alert	187.02	84.79	1.45
Alert	187.02	58.48	2.36
Alert	187.02	58.53	2.37
Alert	187.02	58.99	2.37
Alert	187.02	58.37	2.66
Alert	187.02	58.51	2.66
Alert	187.01	58.98	2.66
Alert	187	59.23	2.66
Alert	186.99	58.05	2.36
Alert	186.98	59.67	2.37
Alert	186.98	58.19	2.66
Alert	186.96	58.42	2.66
Alert	186.96	59.18	2.66
Alert	186.95	58.96	2.69
Alert	186.94	58.74	2.37
Alert	186.93	58.41	2.37
Alert	186.92	58.24	2.69
Alert	186.92	58.5	2.7
Alert	186.91	59.55	2.36
Alert	186.91	58.66	2.37
Alert	186.9	59	2.66
Alert	186.89	59.02	2.7
Alert	186.84	82.85	1.37
Alert	186.84	58.76	2.66
Alert	186.83	57.98	2.66
Alert	186.82	59.55	2.36
Alert	186.82	58.25	2.36
Alert	186.82	58.29	2.66
[truncated: 4,257 more rows]

## Sheet: Fluid3
label	P1	P2	F
Alert	80.78	0.49	0
Alert	79.64	1.51	0
Alert	79.67	1.45	0
Alert	80.32	1.42	0
Alert	80.06	1.49	0
Alert	80.55	1.42	0
Alert	77.63	1.47	0
Alert	76.91	1.43	0
Alert	66.28	1.42	0
Alert	66.05	1.37	0
Alert	65.24	1.41	0
Alert	65.5	1.38	0
Alert	65.39	1.42	0
Alert	65.05	1.37	0
Alert	64.52	1.43	0
Alert	65.88	1.38	0
Alert	64.47	1.41	0
Alert	65.26	1.36	0
Alert	64.47	1.41	0
Alert	64.23	1.37	0
Alert	64.49	1.39	0
Alert	64.93	1.37	0
Alert	64.71	1.35	0
Alert	64.09	1.4	0
Alert	64.78	1.37	0
Alert	64.47	1.36	0
Alert	63.99	1.36	0
Alert	124.61	50.57	0
Alert	119.58	45.42	0
Alert	94.56	16.67	0
Alert	77.82	1.81	0
Alert	79.84	2.09	0
Alert	79.13	1.85	0
Alert	80.5	1.84	0
Alert	75.2	1.76	0
Alert	75.97	1.85	0
Alert	72.46	1.77	0
Alert	65.52	1.87	0
Alert	65.9	1.77	0
Alert	66.02	1.7	0
Alert	65.47	1.73	0
Alert	65.47	1.69	0
Alert	65.01	1.71	0
Alert	80.78	0.49	0
Alert	79.64	1.51	0
Alert	79.67	1.45	0
Alert	80.32	1.42	0
Alert	80.06	1.49	0
Alert	80.55	1.42	0
Alert	77.63	1.47	0
Alert	76.91	1.43	0
Alert	66.28	1.42	0
Alert	66.05	1.37	0
Alert	65.24	1.41	0
Alert	65.5	1.38	0
Alert	65.39	1.42	0
Alert	65.05	1.37	0
Alert	64.52	1.43	0
Alert	65.88	1.38	0
Alert	64.47	1.41	0
Alert	65.26	1.36	0
Alert	64.47	1.41	0
Alert	64.23	1.37	0
Alert	64.49	1.39	0
Alert	64.93	1.37	0
Alert	53.1	2.96	0.01
Alert	53.15	2.96	0.01
Alert	53.11	2.95	0.01
Alert	53.11	2.96	0.01
Alert	53.1	2.96	0.01
Alert	53.17	2.96	0.01
Alert	53.12	2.96	0.01
Alert	53.15	2.96	0.01
Alert	53.11	2.96	0.01
Alert	53.11	2.95	0.01
Alert	53.12	2.95	0.01
Alert	53.13	2.96	0.01
Alert	53.17	2.96	0.01
Alert	53.13	2.96	0.01
Alert	53.14	2.95	0.01
Alert	53.14	2.95	0.01
Alert	53.17	2.96	0.01
Alert	53.16	2.96	0.01
Alert	53.16	2.96	0.01
Alert	53.11	2.96	0.01
Alert	53.16	2.96	0.01
Alert	53.11	2.96	0.01
Alert	53.16	2.96	0.01
Alert	53.09	2.96	0.01
Alert	53.16	2.96	0.01
Alert	53.12	2.96	0.01
Alert	53.15	2.96	0.01
Alert	53.13	2.96	0.01
Alert	53.15	2.96	0.01
Alert	53.13	2.96	0.01
Alert	53.15	2.96	0.01
Alert	53.14	2.95	0.01
Alert	53.17	2.96	0.01
Alert	53.14	2.96	0.01
Alert	53.15	2.96	0.01
Alert	53.16	2.96	0.01
Alert	53.12	2.96	0.01
Alert	53.16	2.97	0.01
Alert	53.12	2.96	0.01
Alert	53.16	2.95	0.01
Alert	53.11	2.96	0.01
Alert	53.15	2.96	0.01
Alert	53.12	2.96	0.01
Alert	53.18	2.96	0.01
Alert	53.14	2.96	0.01
Alert	53.17	2.96	0.01
Alert	53.14	2.96	0.01
Alert	53.15	2.96	0.01
Alert	53.14	2.97	0.01
Alert	53.13	2.96	0.01
Alert	53.12	2.96	0.01
Alert	53.17	2.97	0.01
Alert	53.11	2.96	0.01
Alert	53.19	2.97	0.01
Alert	53.14	2.96	0.01
Alert	53.16	2.96	0.01
Alert	53.14	2.96	0.01
Alert	53.13	2.96	0.01
Alert	53.14	2.96	0.01
Alert	53.17	2.97	0.01
Alert	53.15	2.96	0.01
Alert	53.13	2.97	0.01
Alert	53.15	2.97	0.01
Alert	53.11	2.96	0.01
Alert	53.14	2.97	0.01
Alert	53.13	2.96	0.01
Alert	53.16	2.96	0.01
Alert	53.15	2.97	0.01
Alert	53.13	2.97	0.01
Alert	53.14	2.96	0.01
Alert	53.19	2.97	0.01
Alert	53.1	2.97	0.01
Alert	53.19	2.97	0.01
Alert	53.14	2.97	0.01
Alert	53.18	2.96	0.01
Alert	53.14	2.97	0.01
Alert	53.14	2.96	0.01
Alert	53.14	2.96	0.01
Alert	53.18	2.97	0.01
Alert	53.13	2.97	0.01
Alert	53.17	2.97	0.01
Alert	53.13	2.97	0.01
Alert	53.15	2.97	0.01
Alert	53.16	2.97	0.01
Alert	53.14	2.97	0.01
Alert	53.14	2.97	0.01
Alert	53.16	2.97	0.01
Alert	53.15	2.96	0.01
Alert	53.14	2.97	0.01
Alert	53.17	2.97	0.01
Alert	53.13	2.97	0.01
Alert	53.15	2.97	0.01
Alert	53.1	2.97	0.01
Alert	53.13	2.97	0.01
Alert	53.13	2.97	0.01
Alert	53.15	2.97	0.01
Alert	53.13	2.98	0.01
Alert	53.11	2.98	0.01
Alert	53.12	2.96	0.01
Alert	53.13	2.97	0.01
Alert	53.13	2.98	0.01
Alert	53.14	2.97	0.01
Alert	53.13	2.97	0.01
Alert	53.15	2.97	0.01
Alert	53.13	2.97	0.01
Alert	53.18	2.97	0.01
Alert	53.11	2.97	0.01
Alert	53.15	2.98	0.01
Alert	53.13	2.97	0.01
Alert	53.14	2.97	0.01
Alert	53.15	2.97	0.01
Alert	53.15	2.97	0.01
Alert	53.15	2.97	0.01
Alert	53.15	2.98	0.01
Alert	53.13	2.98	0.01
Alert	53.16	2.97	0.01
Alert	53.16	2.97	0.01
Alert	53.11	2.98	0.01
Alert	53.14	2.97	0.01
Alert	53.13	2.98	0.01
Alert	53.14	2.98	0.01
Alert	53.16	2.97	0.01
Alert	53.11	2.97	0.01
Alert	53.16	2.98	0.01
Alert	53.13	2.97	0.01
Alert	53.14	2.97	0.01
Alert	53.17	2.98	0.01
Alert	53.11	2.98	0.01
Alert	53.19	2.98	0.01
Alert	53.12	2.97	0.01
Alert	53.18	2.98	0.01
Alert	53.13	2.98	0.01
Alert	53.13	2.98	0.01
Alert	53.11	2.98	0.01
Alert	53.16	2.97	0.01
Alert	53.09	2.97	0.01
Alert	53.16	2.97	0.01
Alert	53.1	2.98	0.01
Alert	53.15	2.98	0.01
Alert	53.13	2.98	0.01
Alert	53.14	2.98	0.01
Alert	53.15	2.98	0.01
Alert	53.16	2.98	0.01
Alert	53.12	2.98	0.01
Alert	53.18	2.98	0.01
Alert	53.14	2.97	0.01
Alert	53.14	2.98	0.01
Alert	53.18	2.99	0.01
Alert	53.1	2.98	0.01
Alert	53.14	2.98	0.01
Alert	53.14	2.98	0.01
Alert	53.19	2.99	0.01
Alert	53.15	2.98	0.01
Alert	53.14	2.99	0.01
Alert	53.13	2.99	0.01
Alert	53.16	2.99	0.01
Alert	53.14	2.98	0.01
Alert	53.15	2.98	0.01
Alert	53.14	2.98	0.01
Alert	53.16	2.98	0.01
Alert	53.09	2.98	0.01
Alert	53.15	2.98	0.01
Alert	53.16	2.98	0.01
Alert	53.16	2.98	0.01
Alert	53.14	2.98	0.01
Alert	53.14	2.99	0.01
Alert	53.17	2.98	0.01
Alert	53.19	2.98	0.01
Alert	53.13	2.98	0.01
Alert	53.15	2.99	0.01
Alert	53.16	2.98	0.01
Alert	53.15	2.99	0.01
Alert	53.15	2.99	0.01
Alert	53.16	3	0.01
Alert	53.1	2.99	0.01
Alert	53.16	2.99	0.01
Alert	53.13	2.99	0.01
Alert	53.15	2.99	0.01
Alert	53.15	2.99	0.01
Alert	53.13	2.99	0.01
Alert	53.17	2.99	0.01
Alert	53.14	2.99	0.01
Alert	53.16	2.99	0.01
Alert	53.16	2.99	0.01
Alert	53.14	2.99	0.01
Alert	53.13	2.99	0.01
Alert	53.19	2.99	0.01
Alert	53.15	3	0.01
Alert	53.14	2.99	0.01
Alert	53.14	2.99	0.01
Alert	53.16	2.99	0.01
Alert	53.1	2.99	0.01
Alert	53.15	2.99	0.01
Alert	53.14	2.99	0.01
Alert	53.15	2.99	0.01
Alert	53.15	3	0.01
Alert	53.15	2.99	0.01
Alert	53.15	2.99	0.01
Alert	53.16	2.99	0.01
Alert	53.14	2.99	0.01
Alert	53.16	2.99	0.01
Alert	53.14	2.99	0.01
Alert	53.18	2.99	0.01
Alert	53.12	3	0.01
Alert	53.15	2.99	0.01
Alert	53.16	2.99	0.01
Alert	53.11	2.99	0.01
Alert	53.17	3	0.01
Alert	53.13	3	0.01
Alert	53.14	3	0.01
Alert	53.12	3	0.01
Alert	53.15	2.99	0.01
Alert	53.13	3	0.01
Alert	53.16	3	0.01
Alert	53.17	3	0.01
Alert	53.12	3	0.01
Alert	53.16	3	0.01
Alert	53.14	3	0.01
Alert	53.16	3	0.01
Alert	53.16	3	0.01
Alert	53.13	3	0.01
Alert	53.18	3	0.01
Alert	53.13	3	0.01
Alert	53.15	3.01	0.01
Alert	53.18	3	0.01
Alert	53.13	3	0.01
Alert	53.16	3	0.01
Alert	53.15	3	0.01
Alert	53.15	3	0.01
Alert	53.13	3	0.01
Alert	53.14	3	0.01
Alert	53.13	3	0.01
Alert	53.17	3	0.01
Alert	53.14	3.01	0.01
Alert	53.16	3.01	0.01
Alert	53.13	3	0.01
Alert	53.17	3.01	0.01
Alert	53.12	3.01	0.01
Alert	53.17	3.01	0.01
Alert	53.15	3.01	0.01
Alert	53.15	3	0.01
Alert	53.14	3.01	0.01
Alert	53.12	3.01	0.01
Alert	53.17	3	0.01
Alert	53.13	3.01	0.01
Alert	53.18	3.01	0.01
Alert	53.13	3.01	0.01
Alert	53.14	3.01	0.01
Alert	53.16	3.01	0.01
Alert	53.14	3.01	0.01
Alert	53.13	3.01	0.01
Alert	53.18	3.01	0.01
Alert	53.15	3	0.01
Alert	53.16	3.02	0.01
Alert	53.17	3.01	0.01
Alert	53.16	3.01	0.01
Alert	53.16	3	0.01
Alert	53.16	3.01	0.01
Alert	53.14	3.01	0.01
Alert	53.17	3.01	0.01
Alert	53.12	3.01	0.01
Alert	53.15	3.01	0.01
Alert	53.14	3.01	0.01
Alert	53.11	3.02	0.01
Alert	53.18	3.02	0.01
Alert	53.13	3.02	0.01
Alert	53.16	3.01	0.01
Alert	53.13	3.01	0.01
Alert	53.17	3.02	0.01
Alert	53.14	3.02	0.01
Alert	53.14	3.01	0.01
Alert	53.15	3.02	0.01
Alert	53.18	3.02	0.01
Alert	53.13	3.02	0.01
Alert	53.14	3.02	0.01
Alert	53.13	3.01	0.01
Alert	53.11	3.02	0.01
Alert	53.16	3.01	0.01
Alert	53.15	3.02	0.01
Alert	53.11	3.02	0.01
Alert	53.17	3.01	0.01
Alert	53.14	3.02	0.01
Alert	53.16	3.02	0.01
Alert	53.16	3.01	0.01
Alert	53.17	3.02	0.01
Alert	53.13	3.02	0.01
Alert	53.14	3.01	0.01
Alert	131.16	53.28	0.01
Alert	132.71	53.19	0.01
Alert	132	53.54	0.01
Alert	131.84	52.88	0.01
Alert	130.91	52.92	0.01
Alert	131.35	52.77	0.01
Alert	131.92	52.62	0.01
Alert	132.02	51.56	0.01
Alert	133.47	47.75	0.01
Alert	131.65	53.43	0.01
Alert	130.73	50.75	0.01
Alert	130.92	53.36	0.01
Alert	130.13	52.67	0.01
Alert	130.83	52.07	0.01
Alert	130.63	52.02	0.01
Alert	130.72	51.75	0.01
Alert	130.2	51.74	0.01
Alert	130.76	51.5	0.01
Alert	129.96	51.66	0.01
Alert	130.24	51.82	0.01
Alert	130.1	50.95	0.01
Alert	130.02	51.27	0.01
Alert	129.68	50.59	0.01
Alert	129.47	49.72	0.01
Alert	128.56	49.76	0.01
Alert	127.81	47.95	0.01
Alert	126.02	46.51	0.01
Alert	124.3	45.42	0.01
Alert	122.44	43.31	0.01
Alert	120.55	41.63	0.01
Alert	118.56	40.23	0.01
Alert	115.95	36.16	0.01
Alert	114.25	34.22	0.01
Alert	111.61	32.29	0.01
Alert	109.5	29.96	0.01
Alert	107.59	27.69	0.01
Alert	105.05	25.32	0.01
Alert	102.84	23.02	0.01
Alert	100.78	20.8	0.01
Alert	98.39	18.63	0.01
Alert	96.49	16.32	0.01
Alert	93.76	13.04	0.01
Alert	89.83	9.54	0.01
Alert	86.77	6.16	0.01
Alert	83.96	3.14	0.01
Alert	81.1	1.01	0.01
Alert	80.45	1.19	0.01
Alert	80.97	1.19	0.01
Alert	80.93	1.18	0.01
Alert	81.36	0.92	0.01
Alert	80.89	1.17	0.01
Alert	81.04	1.19	0.01
Alert	81.21	1.18	0.01
Alert	81.45	0.96	0.01
Alert	80.88	1.18	0.01
Alert	81.13	1.19	0.01
Alert	81.15	1.19	0.01
Alert	81.62	1.17	0.01
Alert	81.31	1.19	0.01
Alert	81	1.18	0.01
Alert	81.35	1.19	0.01
Alert	80.28	1.18	0.01
Alert	81.65	1.01	0.01
Alert	81.29	1.18	0.01
Alert	80.84	1.19	0.01
Alert	80.76	1.18	0.01
Alert	81.73	0.55	0.01
Alert	80.95	1.18	0.01
Alert	80.59	1.18	0.01
Alert	80.82	1.19	0.01
Alert	81.81	1.15	0.01
Alert	80.97	1.19	0.01
Alert	80.46	1.18	0.01
Alert	80.34	1.2	0.01
Alert	81.52	1.19	0.01
Alert	81.65	1.03	0.01
Alert	80.15	1.18	0.01
Alert	80.11	1.19	0.01
Alert	80.82	1.19	0.01
Alert	81.68	1.12	0.01
Alert	80.25	1.2	0.01
Alert	79.54	1.19	0.01
Alert	79.96	1.19	0.01
Alert	80.75	1.19	0.01
Alert	80.75	1.15	0.01
Alert	78.82	1.19	0.01
Alert	77.64	1.19	0.01
Alert	77.64	1.19	0.01
Alert	77.59	1.19	0.01
Alert	76.42	1.01	0.01
Alert	73.87	1.2	0.01
Alert	73.44	1.19	0.01
Alert	73.25	1.19	0.01
Alert	72.69	1.19	0.01
Alert	71.44	1.07	0.01
Alert	69.33	1.19	0.01
Alert	68.29	1.2	0.01
Alert	67.86	1.19	0.01
Alert	67.46	1.04	0.01
Alert	66.9	1.2	0.01
Alert	67.03	1.19	0.01
Alert	66.98	1.2	0.01
Alert	67.05	1.19	0.01
Alert	67.18	1.03	0.01
Alert	66.57	1.2	0.01
Alert	66.93	1.2	0.01
Alert	66.84	1.19	0.01
Alert	66.85	1.2	0.01
Alert	66.64	1.2	0.01
Alert	66.71	1.19	0.01
Alert	66.8	1.17	0.01
Alert	66.47	1.11	0.01
Alert	66.37	1.2	0.01
Alert	66.63	1.19	0.01
Alert	66.66	1.16	0.01
Alert	66.51	1.19	0.01
Alert	66.36	1.2	0.01
Alert	66.53	1.18	0.01
Alert	66.61	0.9	0.01
Alert	66.14	1.19	0.01
Alert	66.34	1.19	0.01
Alert	66.37	1.19	0.01
Alert	66.45	1.18	0.01
Alert	66.37	1.2	0.01
Alert	66.21	1.19	0.01
Alert	66.29	1.19	0.01
Alert	66.45	0.91	0.01
Alert	66.04	1.19	0.01
Alert	66.17	1.19	0.01
Alert	66.23	1.19	0.01
Alert	66.34	0.92	0.01
Alert	65.84	1.21	0.01
Alert	66.06	1.19	0.01
Alert	65.98	1.2	0.01
Alert	66.17	1.19	0.01
Alert	66.19	1.04	0.01
Alert	65.78	1.19	0.01
Alert	65.95	1.2	0.01
Alert	66.13	1.18	0.01
Alert	66.05	1.2	0.01
Alert	65.82	1.19	0.01
Alert	65.93	1.19	0.01
Alert	66.14	1.18	0.01
Alert	65.85	1.11	0.01
Alert	65.72	1.2	0.01
Alert	65.77	1.2	0.01
Alert	65.84	1.2	0.01
Alert	66.1	0.88	0.01
Alert	65.55	1.19	0.01
Alert	65.82	1.19	0.01
Alert	65.9	1.18	0.01
Alert	65.86	1.08	0.01
Alert	65.5	1.19	0.01
Alert	65.78	1.19	0.01
Alert	65.79	1.17	0.01
Alert	65.76	1.2	0.01
Alert	65.57	1.19	0.01
Alert	65.71	1.19	0.01
Alert	65.72	0.92	0.01
Alert	65.47	1.19	0.01
Alert	65.66	1.19	0.01
Alert	65.67	1.19	0.01
Alert	65.6	1.06	0.01
Alert	65.19	1.2	0.01
Alert	65.45	1.2	0.01
Alert	65.44	1.2	0.01
Alert	65.84	1.16	0.01
Alert	65.52	1.19	0.01
Alert	65.51	1.19	0.01
Alert	65.44	1.18	0.01
Alert	65.64	0.92	0.01
Alert	65.23	1.19	0.01
Alert	65.46	1.2	0.01
Alert	65.54	1.18	0.01
Alert	65.51	1.06	0.01
Alert	65.06	1.19	0.01
Alert	65.42	1.19	0.01
Alert	65.4	1.18	0.01
Alert	65.39	1.2	0.01
Alert	65.29	1.19	0.01
Alert	65.33	1.19	0.01
Alert	65.39	0.91	0.01
Alert	65.02	1.2	0.01
Alert	65.32	1.19	0.01
Alert	65.29	1.18	0.01
Alert	65.34	1.08	0.01
Alert	64.87	1.19	0.01
Alert	65.06	1.2	0.01
Alert	65.06	1.19	0.01
Alert	65.36	1.19	0.01
Alert	65.34	1.19	0.01
Alert	64.9	1.19	0.01
Alert	65.17	1.19	0.01
Alert	65.27	0.7	0.01
Alert	64.97	1.18	0.01
Alert	104.06	36.62	0.01
Alert	105.8	37.83	0.01
Alert	105.52	38.78	0.01
Alert	107.98	39.18	0.01
Alert	105.9	39.62	0.01
Alert	108.19	40.31	0.01
Alert	106.73	40.9	0.01
Alert	108.04	41.21	0.01
Alert	110.4	41.48	0.01
Alert	107.73	41.71	0.01
Alert	109.6	41.91	0.01
Alert	110.02	42.37	0.01
Alert	108.41	42.56	0.01
Alert	109.69	42.72	0.01
Alert	111.72	42.91	0.01
Alert	108.94	43.05	0.01
Alert	110.98	43.17	0.01
Alert	111.31	43.38	0.01
Alert	109.24	43.56	0.01
Alert	112.49	43.81	0.01
Alert	111.47	43.97	0.01
Alert	111.82	44.17	0.01
Alert	110	44.2	0.01
Alert	111	44.33	0.01
Alert	113.08	44.33	0.01
Alert	110.25	44.43	0.01
Alert	111.99	44.43	0.01
Alert	112.39	44.59	0.01
Alert	110.16	44.59	0.01
Alert	113.38	44.69	0.01
Alert	112.29	44.71	0.01
Alert	112.37	44.79	0.01
Alert	110.44	44.77	0.01
Alert	111.51	44.84	0.01
Alert	113.55	44.81	0.01
Alert	110.81	44.88	0.01
Alert	112.34	44.81	0.01
Alert	112.69	44.93	0.01
Alert	112.39	44.85	0.01
Alert	110.58	44.86	0.01
Alert	111.54	44.89	0.01
Alert	113.49	44.93	0.01
Alert	110.84	44.92	0.01
Alert	112.39	44.91	0.01
Alert	112.55	44.97	0.01
Alert	112.44	44.91	0.01
Alert	110.41	44.9	0.01
Alert	111.63	44.95	0.01
Alert	113.33	44.92	0.01
Alert	110.78	44.93	0.01
Alert	112.19	44.87	0.01
Alert	112.59	44.99	0.01
Alert	112.4	44.9	0.01
Alert	110.32	44.89	0.01
Alert	111.48	44.93	0.01
Alert	113.41	44.91	0.01
Alert	110.71	44.96	0.01
Alert	112.54	44.95	0.01
Alert	112.34	44.88	0.01
Alert	110.22	44.84	0.01
Alert	111.27	44.87	0.01
Alert	113.27	44.87	0.01
Alert	110.63	44.88	0.01
Alert	112.13	44.8	0.01
Alert	112.42	44.86	0.01
Alert	112.41	44.84	0.01
Alert	110.22	44.77	0.01
Alert	111.58	44.92	0.01
Alert	110.52	44.84	0.01
Alert	112.17	44.85	0.01
Alert	110.15	44.77	0.01
Alert	113.1	44.82	0.01
Alert	110.36	44.71	0.01
Alert	80.11	1.47	0.01
Alert	80.8	1.45	0.01
Alert	80.41	1.52	0.01
Alert	79.68	1.48	0.01
Alert	80.34	1.45	0.01
Alert	79.54	1.42	0.01
Alert	80.04	1.3	0.01
Alert	81.1	1.43	0.01
Alert	80.03	1.3	0.01
Alert	78.89	1.47	0.01
Alert	78.63	1.42	0.01
Alert	80.43	1.41	0.01
Alert	80.46	1.41	0.01
Alert	77.21	1.47	0.01
Alert	74.86	1.05	0.01
Alert	71.32	1.43	0.01
Alert	71.2	1.41	0.01
Alert	70.47	1.39	0.01
Alert	68.08	1.42	0.01
Alert	65.67	1.42	0.01
Alert	67.15	1.06	0.01
Alert	66.01	1.41	0.01
Alert	64.83	1.4	0.01
Alert	65.45	1.4	0.01
Alert	65.75	1.1	0.01
Alert	65.23	1.4	0.01
Alert	65.37	1.41	0.01
Alert	65.66	1.38	0.01
Alert	65.56	0.97	0.01
Alert	65.67	1.38	0.01
Alert	65.1	1.43	0.01
Alert	65.78	1.38	0.01
Alert	64.79	1.39	0.01
Alert	64.8	1.34	0.01
Alert	65.09	1.4	0.01
Alert	64.17	1.42	0.01
Alert	64.79	1.41	0.01
Alert	65.26	1.38	0.01
Alert	65.16	0.89	0.01
Alert	64.54	1.41	0.01
Alert	64.49	1.41	0.01
Alert	64.97	1.38	0.01
Alert	64.84	1.39	0.01
Alert	64.45	1.23	0.01
Alert	64.97	1.3	0.01
Alert	64.49	1.39	0.01
Alert	64.41	1.36	0.01
Alert	64.57	1.37	0.01
Alert	63.95	1.39	0.01
Alert	64.77	1.24	0.01
Alert	63.8	1.35	0.01
Alert	64.35	1.36	0.01
Alert	64.64	1.35	0.01
Alert	64.75	1.06	0.01
Alert	64.12	1.4	0.01
Alert	64.11	1.36	0.01
Alert	64.11	1.41	0.01
Alert	63.97	1.37	0.01
Alert	64.69	1.15	0.01
Alert	64.04	1.36	0.01
Alert	64.17	1.36	0.01
Alert	64.68	1.38	0.01
Alert	89.16	1.39	0.01
Alert	67.49	3.31	0.01
Alert	72.39	7.6	0.01
Alert	75.23	11.43	0.01
Alert	79.19	14.58	0.01
Alert	82.21	16.91	0.01
Alert	83.45	18.44	0.01
Alert	84.61	20.26	0.01
Alert	89.41	23.11	0.01
Alert	88.39	24.15	0.01
Alert	89.9	25.38	0.01
Alert	92.25	26.61	0.01
Alert	92.26	27.39	0.01
Alert	93.35	28.7	0.01
Alert	103.28	37.98	0.01
Alert	104.29	37.92	0.01
Alert	104.8	38.16	0.01
Alert	105.15	39.89	0.01
Alert	103.38	40.11	0.01
Alert	104.08	39.96	0.01
Alert	105.51	39.86	0.01
Alert	106.7	39.94	0.01
Alert	103.47	39.83	0.01
Alert	104.79	39.62	0.01
Alert	105.81	39.73	0.01
Alert	104.31	39.9	0.01
Alert	104.3	40.14	0.01
Alert	105.12	39.8	0.01
Alert	106.43	39.44	0.01
Alert	103.29	39.85	0.01
Alert	104.88	40.01	0.01
Alert	106.19	39.61	0.01
Alert	104.11	39.48	0.01
Alert	122.08	40.17	0.01
Alert	136.49	52.04	0.01
Alert	135.19	52.08	0.01
Alert	137.2	52.17	0.01
Alert	137.53	52.17	0.01
Alert	135.61	52.27	0.01
Alert	136.31	52.41	0.01
Alert	136.66	52.39	0.01
Alert	137.91	52.56	0.01
Alert	137.18	52.63	0.01
Alert	135.85	52.66	0.01
Alert	137.27	52.73	0.01
Alert	137.82	52.87	0.01
Alert	137.05	52.85	0.01
Alert	138.01	53.1	0.01
Alert	136.47	53.01	0.01
Alert	138.21	53.09	0.01
Alert	137.7	53.28	0.01
Alert	136.37	53.22	0.01
Alert	138.09	53.39	0.01
Alert	138	53.46	0.01
Alert	137.36	53.41	0.01
Alert	137.99	53.55	0.01
Alert	136.79	53.53	0.01
Alert	139	53.61	0.01
Alert	138.78	53.76	0.01
Alert	136.57	53.65	0.01
Alert	139.15	53.81	0.01
Alert	137.74	53.87	0.01
Alert	138.53	53.73	0.01
Alert	138.32	53.86	0.01
Alert	137.38	53.93	0.01
Alert	139.69	53.92	0.01
Alert	159.06	54.79	0.01
Alert	136.67	47.93	0.01
Alert	138.79	49.14	0.01
Alert	138.67	47.66	0.01
Alert	126.61	49.43	0.01
Alert	125.08	51.56	0.01
Alert	125.88	49.92	0.01
Alert	115.77	38.85	0.01
Alert	111.68	32.39	0.01
Alert	107.62	29.66	0.01
Alert	103.1	26.83	0.01
Alert	80.27	1.74	0.01
Alert	79.08	1.89	0.01
Alert	80.74	1.87	0.01
Alert	79.69	1.82	0.01
Alert	80.43	1.83	0.01
Alert	76.72	1.86	0.01
Alert	79.5	1.82	0.01
Alert	78.74	1.8	0.01
Alert	66.66	1.95	0.01
Alert	66.44	1.82	0.01
Alert	66.2	1.76	0.01
Alert	66.36	1.76	0.01
Alert	66.4	1.68	0.01
Alert	64.92	1.75	0.01
Alert	64.93	1.71	0.01
Alert	66.12	1.69	0.01
Alert	64.97	1.74	0.01
Alert	65.44	1.69	0.01
Alert	64.97	1.56	0.01
Alert	64.59	1.8	0.01
Alert	92.75	1.73	0.01
Alert	72.23	1.76	0.01
Alert	70.68	3.96	0.01
Alert	73.28	7.83	0.01
Alert	75.74	11.3	0.01
Alert	79.42	14.02	0.01
Alert	82.89	16.22	0.01
Alert	83.08	17.61	0.01
Alert	85.05	18.91	0.01
Alert	86.26	20.27	0.01
Alert	86.62	20.67	0.01
Alert	87.69	21.53	0.01
Alert	88.94	22.64	0.01
Alert	91.08	23.39	0.01
Alert	89.69	24.43	0.01
Alert	90.92	24.71	0.01
Alert	91.87	24.54	0.01
Alert	91.48	25.62	0.01
Alert	92.5	26.73	0.01
Alert	93.37	26.19	0.01
Alert	95.16	26.92	0.01
Alert	92.61	26.98	0.01
Alert	93.7	27.43	0.01
Alert	95.32	27.86	0.01
Alert	93.82	27.85	0.01
Alert	95.15	28.23	0.01
Alert	95.73	27.88	0.01
Alert	96.11	28.69	0.01
Alert	94.28	28.68	0.01
Alert	95.12	29.09	0.01
Alert	97.01	29.44	0.01
Alert	94.88	29.25	0.01
Alert	96.82	29.52	0.01
Alert	96.58	29.41	0.01
Alert	96.49	29.25	0.01
Alert	95.32	29.43	0.01
Alert	95.6	30.15	0.01
Alert	97.91	29.77	0.01
Alert	96.03	30.49	0.01
Alert	97.07	30.39	0.01
Alert	97.26	30.36	0.01
Alert	96.29	29.95	0.01
Alert	96.22	29.77	0.01
Alert	96.56	29.55	0.01
Alert	98.67	29.91	0.01
Alert	96.04	30.27	0.01
Alert	96.88	30.15	0.01
Alert	97.8	30.22	0.01
Alert	96.13	29.98	0.01
Alert	96.75	30.2	0.01
Alert	97.15	30.29	0.01
Alert	98.67	30.51	0.01
Alert	95.84	30.29	0.01
Alert	96.7	30.11	0.01
Alert	98.25	30.37	0.01
Alert	96.18	30.48	0.01
Alert	97.41	30.56	0.01
Alert	97.38	30.93	0.01
Alert	98.9	30.07	0.01
Alert	96.15	30.93	0.01
Alert	96.63	30.49	0.01
Alert	98.1	30.53	0.01
Alert	96.91	30.67	0.01
Alert	97.15	30.54	0.01
Alert	97.95	30.54	0.01
Alert	98.68	30.24	0.01
Alert	95.81	30.73	0.01
Alert	96.28	31.45	0.01
Alert	98.46	30.26	0.01
Alert	96.51	30.78	0.01
Alert	97.75	30.62	0.01
Alert	97.55	30.73	0.01
Alert	97.83	30.81	0.01
Alert	96.05	30.74	0.01
Alert	96.8	30.94	0.01
Alert	98.07	30.17	0.01
Alert	96.36	30.22	0.01
Alert	97.58	30.49	0.01
Alert	97.75	30.63	0.01
Alert	96.58	30.67	0.01
Alert	96.42	31.08	0.01
Alert	97.1	30.7	0.01
Alert	99.01	30.37	0.01
Alert	96.04	30.59	0.01
Alert	97.24	30.97	0.01
Alert	97.85	30.51	0.01
Alert	96.58	30.64	0.01
Alert	126.17	30.98	0.01
Alert	133.33	51.04	0.01
Alert	136.23	51.52	0.01
Alert	135.89	51.56	0.01
Alert	134.6	51.25	0.01
Alert	136.03	51.64	0.01
Alert	134.98	51.59	0.01
Alert	136.67	51.59	0.01
Alert	136.39	51.72	0.01
Alert	134.59	51.6	0.01
Alert	137.05	51.82	0.01
Alert	135.89	51.92	0.01
Alert	136.56	51.89	0.01
Alert	136.31	52.1	0.01
Alert	134.69	52.01	0.01
Alert	137.37	52.11	0.01
Alert	137.16	52.19	0.01
Alert	135.24	52.19	0.01
Alert	137.06	52.31	0.01
Alert	136.09	52.33	0.01
Alert	137.01	52.31	0.01
Alert	136.88	52.49	0.01
Alert	135.21	52.46	0.01
Alert	137.79	52.58	0.01
Alert	137.39	52.61	0.01
Alert	135.75	52.65	0.01
Alert	137.34	52.71	0.01
Alert	136.04	52.81	0.01
Alert	137.85	52.85	0.01
Alert	137.16	52.91	0.01
Alert	135.8	52.9	0.01
Alert	137.93	52.98	0.01
Alert	138	53.07	0.01
Alert	137.07	52.99	0.01
Alert	137.87	53.2	0.01
Alert	135.7	53.06	0.01
Alert	138.62	53.16	0.01
Alert	137.8	53.19	0.01
Alert	136.02	53.2	0.01
Alert	138.12	53.32	0.01
Alert	137.08	53.31	0.01
Alert	138.1	53.22	0.01
Alert	137.37	53.45	0.01
Alert	136.41	53.29	0.01
Alert	138.33	53.37	0.01
Alert	138.16	53.44	0.01
Alert	136.76	53.31	0.01
Alert	138.28	53.4	0.01
Alert	136.61	53.44	0.01
Alert	138.69	53.46	0.01
Alert	137.84	53.46	0.01
Alert	136.47	53.5	0.01
Alert	138.5	53.51	0.01
Alert	137.57	53.54	0.01
Alert	137.6	53.47	0.01
Alert	137.57	53.53	0.01
Alert	136.58	53.46	0.01
Alert	138.8	53.42	0.01
Alert	138.34	53.53	0.01
Alert	136.17	53.4	0.01
Alert	138.08	53.49	0.01
Alert	137.07	53.49	0.01
Alert	138.18	53.48	0.01
Alert	137.79	53.53	0.01
Alert	136.25	53.44	0.01
Alert	138.45	53.52	0.01
Alert	137.96	53.54	0.01
Alert	137.4	53.55	0.01
Alert	137.68	53.52	0.01
Alert	136.91	53.56	0.01
Alert	138.74	53.47	0.01
Alert	138.09	53.52	0.01
Alert	136.21	53.46	0.01
Alert	138.36	53.56	0.01
Alert	127.81	52.51	0.01
Alert	126.28	51.54	0.01
Alert	126.52	50.51	0.01
Alert	125.77	52.22	0.01
Alert	125.05	50.02	0.01
Alert	124.85	50.38	0.01
Alert	123.33	49.39	0.01
Alert	123.18	45.94	0.01
Alert	119.33	42.1	0.01
Alert	116.07	38.86	0.01
Alert	112.3	35.82	0.01
Alert	108.84	30.92	0.01
Alert	104.72	26.15	0.01
Alert	100.92	22.59	0.01
Alert	96.33	18.06	0.01
Alert	92.46	11.22	0.01
Alert	85.77	4.87	0.01
Alert	80.39	1.04	0.01
Alert	78.73	1.94	0.01
Alert	78.63	2.07	0.01
Alert	78.65	1.96	0.01
Alert	79	1.76	0.01
Alert	79.1	1.89	0.01
Alert	79.2	1.8	0.01
Alert	78.84	1.78	0.01
Alert	79.4	1.75	0.01
Alert	79.95	1.41	0.01
Alert	78.95	1.86	0.01
Alert	79.41	1.8	0.01
Alert	79.41	1.77	0.01
Alert	79.74	1.75	0.01
Alert	78.85	1.47	0.01
Alert	76.16	1.91	0.01
Alert	78.66	1.8	0.01
Alert	78.54	1.76	0.01
Alert	77.5	1.74	0.01
Alert	73.88	1.71	0.01
Alert	73.81	1.8	0.01
Alert	74.81	1.78	0.01
Alert	73.15	1.73	0.01
Alert	70	1.73	0.01
Alert	67.37	1.58	0.01
Alert	65.74	1.91	0.01
Alert	65.68	1.79	0.01
Alert	66	1.72	0.01
Alert	66.2	1.71	0.01
Alert	65.16	1.64	0.01
Alert	65.18	1.82	0.01
Alert	65.52	1.73	0.01
Alert	65.58	1.7	0.01
Alert	65.98	1.64	0.01
Alert	65.12	1.75	0.01
Alert	65	1.74	0.01
Alert	65.28	1.69	0.01
Alert	65.44	1.68	0.01
Alert	65.53	1.63	0.01
Alert	65.25	1.78	0.01
Alert	64.3	1.72	0.01
Alert	65.31	1.69	0.01
Alert	65.51	1.69	0.01
Alert	64.9	1.61	0.01
Alert	64.96	1.73	0.01
Alert	64.69	1.68	0.01
Alert	64.99	1.68	0.01
Alert	64.93	1.69	0.01
Alert	65.14	1.58	0.01
Alert	64.41	1.81	0.01
Alert	64.66	1.74	0.01
Alert	64.71	1.71	0.01
Alert	65.34	1.69	0.01
Alert	64.29	1.8	0.01
Alert	64.59	1.72	0.01
Alert	64.29	1.68	0.01
Alert	64.91	1.67	0.01
Alert	102.83	1.41	0.01
Alert	87.79	7.88	0.01
Alert	78.21	1.78	0.01
Alert	78.05	1.73	0.01
Alert	78.18	1.7	0.01
Alert	78.36	1.67	0.01
Alert	78.22	1.75	0.01
Alert	78.02	1.73	0.01
Alert	78.09	1.69	0.01
Alert	78.44	1.67	0.01
Alert	79.11	1.65	0.01
Alert	78.37	1.76	0.01
Alert	78.33	1.74	0.01
Alert	78.93	1.69	0.01
Alert	79.03	1.67	0.01
Alert	78.27	1.62	0.01
Alert	74.99	1.72	0.01
Alert	76.88	1.68	0.01
Alert	78.06	1.67	0.01
Alert	76.65	1.65	0.01
Alert	73.24	1.62	0.01
Alert	73.01	1.72	0.01
Alert	73.78	1.66	0.01
Alert	72.39	1.64	0.01
Alert	69.79	1.63	0.01
Alert	67.15	1.63	0.01
Alert	65.46	1.63	0.01
Alert	65.41	1.7	0.01
Alert	64.64	1.64	0.01
Alert	64.8	1.62	0.01
Alert	65.88	1.61	0.01
Alert	64.62	1.72	0.01
Alert	64.5	1.68	0.01
Alert	53.11	2.96	0.01
Alert	53.1	2.96	0.01
Alert	53.17	2.96	0.01
Alert	53.12	2.96	0.01
Alert	53.15	2.96	0.01
Alert	53.11	2.96	0.01
Alert	53.11	2.95	0.01
Alert	53.12	2.95	0.01
Alert	53.13	2.96	0.01
Alert	53.17	2.96	0.01
Alert	53.13	2.96	0.01
Alert	53.14	2.95	0.01
Alert	53.14	2.95	0.01
Alert	53.17	2.96	0.01
Alert	53.16	2.96	0.01
Alert	53.16	2.96	0.01
Alert	53.11	2.96	0.01
Alert	53.16	2.96	0.01
Alert	53.11	2.96	0.01
Alert	53.16	2.96	0.01
Alert	53.09	2.96	0.01
Alert	53.16	2.96	0.01
Alert	53.12	2.96	0.01
Alert	53.15	2.96	0.01
Alert	53.13	2.96	0.01
Alert	53.15	2.96	0.01
Alert	53.13	2.96	0.01
Alert	53.15	2.96	0.01
Alert	53.14	2.95	0.01
Alert	53.17	2.96	0.01
Alert	53.14	2.96	0.01
Alert	53.15	2.96	0.01
Alert	53.16	2.96	0.01
Alert	53.12	2.96	0.01
Alert	53.16	2.97	0.01
Alert	53.12	2.96	0.01
Alert	53.16	2.95	0.01
Alert	53.11	2.96	0.01
Alert	53.15	2.96	0.01
Alert	53.12	2.96	0.01
Alert	53.18	2.96	0.01
Alert	53.14	2.96	0.01
Alert	53.17	2.96	0.01
Alert	53.14	2.96	0.01
Alert	53.15	2.96	0.01
Alert	53.14	2.97	0.01
Alert	53.13	2.96	0.01
Alert	53.12	2.96	0.01
Alert	53.11	2.96	0.01
Alert	53.1	2.96	0.01
Alert	53.17	2.96	0.01
Alert	53.12	2.96	0.01
Alert	53.15	2.96	0.01
Alert	53.11	2.96	0.01
Alert	53.11	2.95	0.01
Alert	53.12	2.95	0.01
Alert	53.13	2.96	0.01
Alert	53.17	2.96	0.01
Alert	53.13	2.96	0.01
Alert	53.14	2.95	0.01
Alert	53.14	2.95	0.01
Alert	53.17	2.96	0.01
Alert	53.16	2.96	0.01
Alert	53.16	2.96	0.01
Alert	53.11	2.96	0.01
Alert	53.16	2.96	0.01
Alert	53.11	2.96	0.01
Alert	53.16	2.96	0.01
Alert	53.09	2.96	0.01
Alert	53.16	2.96	0.01
Alert	53.12	2.96	0.01
Alert	53.15	2.96	0.01
Alert	53.13	2.96	0.01
Alert	53.15	2.96	0.01
Alert	53.13	2.96	0.01
Alert	53.15	2.96	0.01
Alert	53.14	2.95	0.01
Alert	53.17	2.96	0.01
Alert	53.14	2.96	0.01
Alert	53.15	2.96	0.01
Alert	53.16	2.96	0.01
Alert	53.12	2.96	0.01
Alert	53.16	2.97	0.01
Alert	53.12	2.96	0.01
Alert	53.16	2.95	0.01
Alert	53.11	2.96	0.01
Alert	53.15	2.96	0.01
Alert	53.12	2.96	0.01
Alert	53.18	2.96	0.01
Alert	53.14	2.96	0.01
Alert	53.17	2.96	0.01
Alert	53.14	2.96	0.01
Alert	53.15	2.96	0.01
Alert	53.14	2.97	0.01
Alert	53.13	2.96	0.01
Alert	53.12	2.96	0.01
Alert	80.11	1.47	0.01
Alert	80.8	1.45	0.01
Alert	80.41	1.52	0.01
Alert	79.68	1.48	0.01
Alert	80.34	1.45	0.01
Alert	79.54	1.42	0.01
Alert	80.04	1.3	0.01
Alert	81.1	1.43	0.01
Alert	80.03	1.3	0.01
Alert	78.89	1.47	0.01
Alert	78.63	1.42	0.01
Alert	80.43	1.41	0.01
Alert	80.46	1.41	0.01
Alert	77.21	1.47	0.01
Alert	74.86	1.05	0.01
Alert	71.32	1.43	0.01
Alert	71.2	1.41	0.01
Alert	70.47	1.39	0.01
Alert	68.08	1.42	0.01
Alert	65.67	1.42	0.01
Alert	67.15	1.06	0.01
Alert	66.01	1.41	0.01
Alert	64.83	1.4	0.01
Alert	65.45	1.4	0.01
Alert	65.75	1.1	0.01
Alert	65.23	1.4	0.01
Alert	65.37	1.41	0.01
Alert	65.66	1.38	0.01
Alert	65.56	0.97	0.01
Alert	65.67	1.38	0.01
Alert	65.1	1.43	0.01
Alert	65.78	1.38	0.01
Alert	64.79	1.39	0.01
Alert	64.8	1.34	0.01
Alert	65.09	1.4	0.01
Alert	64.17	1.42	0.01
Alert	64.79	1.41	0.01
Alert	65.26	1.38	0.01
Alert	65.16	0.89	0.01
Alert	64.54	1.41	0.01
Alert	64.49	1.41	0.01
Alert	64.97	1.38	0.01
Alert	64.84	1.39	0.01
Alert	64.45	1.23	0.01
Alert	64.97	1.3	0.01
Alert	64.49	1.39	0.01
Alert	64.41	1.36	0.01
Alert	64.57	1.37	0.01
Alert	63.95	1.39	0.01
Alert	64.77	1.24	0.01
Alert	63.8	1.35	0.01
Alert	64.35	1.36	0.01
Alert	64.64	1.35	0.01
Alert	64.75	1.06	0.01
Alert	64.12	1.4	0.01
Alert	64.11	1.36	0.01
Alert	131.16	53.28	0.01
Alert	132.71	53.19	0.01
Alert	132	53.54	0.01
Alert	131.84	52.88	0.01
Alert	130.91	52.92	0.01
Alert	131.35	52.77	0.01
Alert	131.92	52.62	0.01
Alert	132.02	51.56	0.01
Alert	133.47	47.75	0.01
Alert	131.65	53.43	0.01
Alert	130.73	50.75	0.01
Alert	130.92	53.36	0.01
Alert	130.13	52.67	0.01
Alert	130.83	52.07	0.01
Alert	130.63	52.02	0.01
Alert	130.72	51.75	0.01
Alert	130.2	51.74	0.01
Alert	130.76	51.5	0.01
Alert	129.96	51.66	0.01
Alert	130.24	51.82	0.01
Alert	130.1	50.95	0.01
Alert	130.02	51.27	0.01
Alert	129.68	50.59	0.01
Alert	129.47	49.72	0.01
Alert	128.56	49.76	0.01
Alert	127.81	47.95	0.01
Alert	126.02	46.51	0.01
Alert	124.3	45.42	0.01
Alert	122.44	43.31	0.01
Alert	120.55	41.63	0.01
Alert	118.56	40.23	0.01
Alert	115.95	36.16	0.01
Alert	114.25	34.22	0.01
Alert	111.61	32.29	0.01
Alert	109.5	29.96	0.01
Alert	107.59	27.69	0.01
Alert	105.05	25.32	0.01
Alert	102.84	23.02	0.01
Alert	100.78	20.8	0.01
Alert	98.39	18.63	0.01
Alert	96.49	16.32	0.01
Alert	93.76	13.04	0.01
Alert	89.83	9.54	0.01
Alert	86.77	6.16	0.01
Alert	83.96	3.14	0.01
Alert	81.1	1.01	0.01
Alert	80.45	1.19	0.01
Alert	80.97	1.19	0.01
Alert	80.93	1.18	0.01
Alert	81.36	0.92	0.01
Alert	80.89	1.17	0.01
Alert	81.04	1.19	0.01
Alert	81.21	1.18	0.01
Alert	81.45	0.96	0.01
Alert	80.88	1.18	0.01
Alert	81.13	1.19	0.01
Alert	81.15	1.19	0.01
Alert	81.62	1.17	0.01
Alert	81.31	1.19	0.01
Alert	81	1.18	0.01
Alert	81.35	1.19	0.01
Alert	80.28	1.18	0.01
Alert	81.65	1.01	0.01
Alert	81.29	1.18	0.01
Alert	80.84	1.19	0.01
Alert	80.76	1.18	0.01
Alert	81.73	0.55	0.01
Alert	80.95	1.18	0.01
Alert	80.59	1.18	0.01
Alert	80.82	1.19	0.01
Alert	81.81	1.15	0.01
Alert	80.97	1.19	0.01
Alert	80.46	1.18	0.01
Alert	80.34	1.2	0.01
Alert	81.52	1.19	0.01
Alert	81.65	1.03	0.01
Alert	80.15	1.18	0.01
Alert	80.11	1.19	0.01
Alert	80.82	1.19	0.01
Alert	81.68	1.12	0.01
Alert	80.25	1.2	0.01
Alert	79.54	1.19	0.01
Alert	79.96	1.19	0.01
Alert	80.75	1.19	0.01
Alert	80.75	1.15	0.01
Alert	78.82	1.19	0.01
Alert	77.64	1.19	0.01
Alert	77.64	1.19	0.01
Alert	77.59	1.19	0.01
Alert	76.42	1.01	0.01
Alert	73.87	1.2	0.01
Alert	73.44	1.19	0.01
Alert	73.25	1.19	0.01
Alert	72.69	1.19	0.01
Alert	71.44	1.07	0.01
Alert	69.33	1.19	0.01
Alert	68.29	1.2	0.01
Alert	67.86	1.19	0.01
Alert	67.46	1.04	0.01
Alert	104.1	38.3	0.02
Alert	107.52	39.95	0.02
Alert	108.47	40.65	0.02
Alert	110.12	42.2	0.02
Alert	111.16	43.45	0.02
Alert	110.41	43.73	0.02
Alert	109.98	43.93	0.02
Alert	111.99	44.11	0.02
Alert	112.19	44.53	0.02
Alert	111.42	44.64	0.02
Alert	110.48	44.75	0.02
Alert	112.49	44.83	0.02
Alert	112.08	44.88	0.02
Alert	113.19	44.76	0.02
Alert	112.12	44.72	0.02
Alert	112.36	44.74	0.02
Alert	111.3	44.71	0.02
Alert	85.22	4.08	0.02
Alert	79.19	1.47	0.02
Alert	79.62	1.49	0.02
Alert	79.38	1.42	0.02
Alert	79.24	1.46	0.02
Alert	77.88	1.42	0.02
Alert	80.13	1.33	0.02
Alert	79.45	1.43	0.02
Alert	79.82	1.38	0.02
Alert	75.9	1.44	0.02
Alert	76.25	1.39	0.02
Alert	71.22	1.43	0.02
Alert	65.97	1.39	0.02
Alert	66.09	1.39	0.02
Alert	65.61	1.43	0.02
Alert	65.97	1.4	0.02
Alert	65.5	1.3	0.02
Alert	64.87	1.36	0.02
Alert	65.05	1.38	0.02
Alert	65.64	1.28	0.02
Alert	65.46	1.4	0.02
Alert	65.13	1.04	0.02
Alert	65.5	1.4	0.02
Alert	65.15	1.37	0.02
Alert	65.78	1.24	0.02
Alert	64.5	1.39	0.02
Alert	65.32	1.03	0.02
Alert	65.02	1.37	0.02
Alert	64.95	1.2	0.02
Alert	65.16	1.38	0.02
Alert	64.67	1.03	0.02
Alert	64.79	1.37	0.02
Alert	64.7	1.05	0.02
Alert	64.37	1.37	0.02
Alert	64.65	1.01	0.02
Alert	64.2	1.39	0.02
Alert	64.55	1.36	0.02
Alert	64.01	1.38	0.02
Alert	64.47	1.37	0.02
Alert	64.35	1.23	0.02
Alert	64.22	1.38	0.02
Alert	64.57	1.09	0.02
Alert	63.79	1.37	0.02
Alert	63.7	1.28	0.02
Alert	64.18	1.33	0.02
Alert	64.17	1.34	0.02
Alert	64.34	1.38	0.02
Alert	64.05	1.09	0.02
Alert	86.32	21.73	0.02
Alert	100.99	36.96	0.02
Alert	102.23	37.26	0.02
Alert	104.51	37.57	0.02
Alert	102.03	37.48	0.02
Alert	105.16	39.96	0.02
Alert	106.63	39.74	0.02
Alert	103.72	39.67	0.02
Alert	105.97	39.84	0.02
Alert	136.51	52.04	0.02
Alert	125.01	50.15	0.02
Alert	124.37	47.48	0.02
Alert	116.99	43.76	0.02
Alert	99.28	20.84	0.02
Alert	79.52	1.81	0.02
Alert	80.06	1.92	0.02
Alert	81.91	1.85	0.02
Alert	75.98	2.03	0.02
Alert	73.77	1.87	0.02
Alert	75.15	1.78	0.02
Alert	69.2	1.74	0.02
Alert	65.62	1.79	0.02
Alert	66.13	1.71	0.02
Alert	65.82	1.79	0.02
Alert	65.68	1.81	0.02
Alert	65.63	1.7	0.02
Alert	65.09	1.77	0.02
Alert	64.74	1.71	0.02
Alert	107.34	35.16	0.02
Alert	133.97	48.11	0.02
Alert	132.98	49.24	0.02
Alert	85.22	4.08	0.02
Alert	79.19	1.47	0.02
Alert	79.62	1.49	0.02
Alert	79.38	1.42	0.02
Alert	79.24	1.46	0.02
Alert	77.88	1.42	0.02
Alert	80.13	1.33	0.02
Alert	79.45	1.43	0.02
Alert	79.82	1.38	0.02
Alert	75.9	1.44	0.02
Alert	76.25	1.39	0.02
Alert	71.22	1.43	0.02
Alert	65.97	1.39	0.02
Alert	66.09	1.39	0.02
Alert	65.61	1.43	0.02
Alert	65.97	1.4	0.02
Alert	65.5	1.3	0.02
Alert	64.87	1.36	0.02
Alert	65.05	1.38	0.02
Alert	65.64	1.28	0.02
Alert	65.46	1.4	0.02
Alert	65.13	1.04	0.02
Alert	65.5	1.4	0.02
Alert	65.15	1.37	0.02
Alert	65.78	1.24	0.02
Alert	64.5	1.39	0.02
Alert	65.32	1.03	0.02
Alert	65.02	1.37	0.02
Alert	64.95	1.2	0.02
Alert	65.16	1.38	0.02
Alert	64.67	1.03	0.02
Alert	64.79	1.37	0.02
Alert	64.7	1.05	0.02
Alert	64.37	1.37	0.02
Alert	64.65	1.01	0.02
Alert	64.2	1.39	0.02
Alert	64.55	1.36	0.02
Alert	64.01	1.38	0.02
Alert	64.47	1.37	0.02
Alert	131.81	4.77	0.03
Alert	94.5	29.99	0.03
Alert	101.95	37.91	0.03
Alert	105.26	39.7	0.03
Alert	104.3	39.62	0.03
Alert	113.85	43.11	0.03
Alert	136.42	52.05	0.03
Alert	134.46	48.77	0.03
Alert	132.38	49.22	0.03
Alert	103.78	36.6	0.04
Alert	105.87	39.73	0.04
Alert	134.54	50.32	0.04
Alert	172.75	55.45	0.04
Alert	141.09	53.79	0.04
Alert	102.76	36.75	0.05
Alert	105.81	39.59	0.05
Alert	106.79	39.76	0.06
Alert	104.81	40.01	0.06
Alert	136.51	51.51	0.06
Alert	166.31	12.69	0.06
Alert	139.72	54.23	0.06
Alert	101.4	36.53	0.08
Alert	103.7	38.16	0.08
Alert	104.56	39.87	0.08
Alert	108.53	39.42	0.08
Alert	136.75	51.36	0.08
Alert	140.32	53.28	0.08
Alert	95.38	30.38	0.09
Alert	103.62	39.67	0.09
Alert	115	48.09	0.09
Alert	101.25	36.43	0.1
Alert	133.02	53.13	0.11
Alert	105.33	39.78	0.11
Alert	139.16	54.76	0.11
Alert	133.02	53.13	0.11
Alert	106.14	39.56	0.12
Alert	134.48	51.17	0.12
Warning	136.91	49.39	0.13
Alert	222.94	57.71	0.13
Warning	136.91	49.39	0.13
Alert	105.38	38.68	0.14
Alert	105.58	39.88	0.14
Alert	102.21	36.07	0.15
Alert	104.1	39.87	0.15
Alert	139.87	52.51	0.15
Alert	135.76	51.14	0.16
Alert	137.7	22.47	0.17
Alert	96.7	31.23	0.17
Alert	106.49	39.52	0.17
Alert	118.78	51.68	0.17
Alert	115.08	43.57	0.17
Warning	127.24	52.68	0.17
Warning	127.24	52.68	0.17
Alert	104.75	39.59	0.18
Alert	100.86	35.84	0.2
Alert	103.71	39.56	0.2
Alert	139.09	53.53	0.2
Alert	106.91	39.77	0.21
Alert	135.6	50.68	0.21
Alert	102.82	38.71	0.22
Alert	98.53	31.75	0.23
Alert	118.33	48.2	0.23
Alert	105.33	39.76	0.24
Alert	125.83	47.04	0.25
Alert	132.38	49.78	0.25
Alert	140.46	54.43	0.25
Alert	104.67	39.75	0.26
Alert	137.65	52.22	0.26
Warning	136.43	49.6	0.26
Warning	136.43	49.6	0.26
Alert	104.68	38.69	0.27
Alert	146.23	53.35	0.27
Alert	99.48	35.21	0.28
Alert	104.16	39.56	0.28
Alert	136.65	54.28	0.28
Alert	116.66	49.16	0.29
Alert	132.13	54.1	0.29
Alert	139.39	52.96	0.29
Alert	96.53	32.18	0.3
Alert	106	39.55	0.3
Alert	98.48	30.02	0.3
Alert	140.33	53.72	0.3
Alert	104.23	39.56	0.32
Alert	116.68	46.26	0.32
Alert	139.86	54.67	0.32
Alert	104.86	38.9	0.33
Alert	140.3	53.22	0.33
Alert	98.08	32.76	0.34
Alert	146.79	54.4	0.34
Alert	139.18	54.33	0.34
Alert	101.92	35.09	0.35
Alert	103.51	39.56	0.35
Alert	139.85	54.2	0.35
Alert	103.72	38.99	0.36
Alert	106.88	39.56	0.36
Alert	116.45	49.2	0.36
Alert	139.46	53.85	0.36
Alert	138.7	52.29	0.36
Warning	142.09	56.68	0.36
Warning	137.66	54.1	0.37
Alert	139.79	53.56	0.37
Warning	137.66	54.1	0.37
Alert	99.03	33.19	0.38
Alert	115.6	46.44	0.38
Alert	139.46	53.27	0.38
Alert	140	52.01	0.38
Alert	139.94	53.29	0.38
Alert	140.3	54.2	0.38
Alert	105.44	39.52	0.39
Alert	116.05	47.97	0.39
Warning	137.97	47.93	0.39
Alert	140.19	53.84	0.39
Alert	139.91	54.43	0.39
Alert	139.62	52.35	0.39
Alert	139.15	53.02	0.39
Alert	139.92	53.97	0.39
Alert	138.76	52.98	0.39
Alert	140.56	53.43	0.39
Alert	139.04	53.74	0.39
Alert	140.05	53.88	0.39
Warning	137.97	47.93	0.39
Alert	98.67	33.85	0.4
Alert	103.03	38.81	0.4
Alert	105.25	39.42	0.4
Warning	117.58	48.79	0.41
Alert	100.55	34.38	0.41
Alert	115.28	45.92	0.41
Alert	137.34	54.24	0.41
Warning	117.58	48.79	0.41
Warning	117.58	48.79	0.41
Warning	117.58	48.79	0.41
Alert	98.97	34.16	0.42
Alert	103.87	39.23	0.42
Alert	105.44	39.32	0.42
Alert	103.97	39.38	0.42
Alert	114.36	45.76	0.42
Alert	103.85	39.42	0.44
Alert	105.12	39.43	0.44
Alert	116.12	48.41	0.44
Warning	119.2	47.14	0.45
Alert	106.55	38.99	0.45
Alert	107.39	39.52	0.45
Alert	115.9	45.9	0.45
Warning	119.2	47.14	0.45
Warning	119.2	47.14	0.45
Warning	119.2	47.14	0.45
Alert	105.3	39.07	0.46
Warning	109.83	30.67	0.47
Alert	103.23	39.09	0.47
Alert	103.75	39.24	0.47
Alert	133.54	51.18	0.47
Warning	126.85	52.83	0.47
Warning	109.83	30.67	0.47
Warning	126.85	52.83	0.47
Warning	130.85	53.62	0.48
Alert	104.96	39.18	0.48
Alert	105.23	39.45	0.48
Alert	104.19	39.38	0.48
Alert	115.81	43.51	0.48
Warning	130.85	53.62	0.48
Warning	130.85	53.62	0.48
Warning	137.84	48.97	0.49
Warning	137.84	48.97	0.49
Alert	128.27	52.74	0.5
Warning	132.44	47.82	0.51
Warning	132.44	47.82	0.51
Warning	132.44	47.82	0.51
Warning	132.44	47.82	0.51
ok	142.5	54.42	0.52
ok	141.35	54.45	0.52
ok	140.9	54.46	0.52
ok	141.65	54.41	0.53
ok	141.85	54.37	0.53
ok	141.99	54.43	0.53
ok	140.8	54.43	0.53
ok	142.26	54.43	0.53
ok	141.94	54.41	0.53
ok	142.24	54.38	0.53
ok	142.48	54.45	0.53
ok	140.71	54.41	0.53
ok	142.45	54.44	0.53
ok	142.23	54.43	0.53
Alert	121.32	45.43	0.53
ok	140.81	54.18	0.54
ok	140.97	54.29	0.54
ok	141.68	54.28	0.54
ok	142.2	54.34	0.54
ok	140.48	54.36	0.54
ok	142.66	54.37	0.54
ok	141.26	54.44	0.54
ok	141.69	54.44	0.54
ok	140.68	54.45	0.54
ok	142.18	54.4	0.54
ok	142.39	54.48	0.54
ok	141.26	54.41	0.54
ok	141.93	54.42	0.54
ok	140.95	54.45	0.54
ok	142.31	54.39	0.54
ok	142.39	54.44	0.54
ok	140.77	54.43	0.54
ok	142.22	54.43	0.54
ok	141.29	54.45	0.54
ok	142.24	54.4	0.54
ok	142.17	54.43	0.54
ok	140.6	54.43	0.54
ok	142.37	54.41	0.54
ok	141.91	54.47	0.54
ok	141.14	54.39	0.54
ok	142.12	54.44	0.54
ok	141.07	54.47	0.54
ok	142.59	54.43	0.54
ok	141.34	53.49	0.55
ok	139.8	53.63	0.55
ok	141.38	53.88	0.55
ok	141.62	53.96	0.55
ok	140.27	54.04	0.55
ok	141.99	54.07	0.55
ok	141.92	54.15	0.55
ok	141.84	54.24	0.55
ok	142.54	54.46	0.55
ok	140.63	54.44	0.55
ok	142.27	54.41	0.55
ok	141.15	54.47	0.55
ok	142.41	54.4	0.55
ok	141.89	54.44	0.55
ok	140.91	54.45	0.55
ok	142.02	54.41	0.55
ok	141.9	54.46	0.55
ok	141.54	54.42	0.55
ok	142.09	54.43	0.55
ok	140.93	54.49	0.55
ok	142.3	54.39	0.55
ok	142.56	54.47	0.55
ok	140.45	54.41	0.55
ok	142.31	54.44	0.55
ok	141.17	54.45	0.55
ok	142.39	54.42	0.55
ok	142.09	54.42	0.55
ok	140.67	54.46	0.55
ok	142.1	54.42	0.55
Warning	132.9	45.07	0.56
ok	141.22	53.18	0.56
ok	141.28	53.38	0.56
ok	140.17	53.39	0.56
ok	141.19	53.62	0.56
ok	141.64	53.79	0.56
ok	141.27	53.87	0.56
Warning	137.97	47.81	0.56
Warning	132.9	45.07	0.56
Warning	132.9	45.07	0.56
Warning	132.9	45.07	0.56
Warning	137.97	47.81	0.56
ok	140.05	52.82	0.57
ok	140.64	52.97	0.57
ok	139.44	52.98	0.57
ok	140.96	53.1	0.57
ok	139.29	53.2	0.57
Warning	133.77	44.41	0.58
ok	140.26	52.29	0.58
ok	140.06	52.42	0.58
ok	138.85	52.45	0.58
ok	140.41	52.64	0.58
ok	140.33	52.73	0.58
Warning	133.77	44.41	0.58
Warning	133.77	44.41	0.58
Warning	133.77	44.41	0.58
ok	139.28	52.22	0.59
ok	140.04	52.24	0.6
Warning	132.57	44.99	0.61
ok	140.36	52.28	0.61
ok	138.51	52.14	0.61
Warning	136.72	49.64	0.61
Warning	132.57	44.99	0.61
Warning	132.57	44.99	0.61
Warning	132.57	44.99	0.61
Warning	136.72	49.64	0.61
Warning	132.92	46.8	0.62
Warning	135.66	50.14	0.62
ok	140.05	51.98	0.62
Alert	127.79	50.15	0.62
Warning	132.92	46.8	0.62
Warning	135.66	50.14	0.62
Warning	132.92	46.8	0.62
Warning	135.66	50.14	0.62
Warning	132.92	46.8	0.62
Warning	135.66	50.14	0.62
Warning	108.37	31.54	0.64
Warning	108.37	31.54	0.64
Warning	138.83	49.23	0.65
Warning	139.43	52.48	0.65
ok	142.11	54.56	0.65
ok	142.93	54.42	0.65
ok	142.84	54.54	0.65
ok	142.97	54.51	0.65
ok	142.87	54.33	0.65
ok	143.24	54.12	0.65
ok	142.98	54.74	0.65
ok	142.75	54.63	0.65
ok	141.89	54.36	0.65
ok	142.31	54.28	0.65
ok	142.15	54.45	0.65
Alert	172.05	56.06	0.65
Warning	158.05	55.27	0.65
Warning	138.83	49.23	0.65
Warning	139.43	52.48	0.65
Alert	131.99	48.36	0.66
ok	142.99	54.54	0.66
ok	143.18	54.52	0.66
ok	142.27	54.67	0.66
ok	142.07	54.71	0.66
ok	141.67	54.55	0.66
ok	142.87	54.31	0.66
ok	142.11	54.55	0.67
ok	143.08	54.43	0.67
ok	142.36	54.38	0.67
ok	142.86	54.29	0.67
ok	143.29	54.63	0.67
ok	143	54.13	0.67
ok	142.9	54.29	0.67
ok	143.21	54.79	0.67
ok	142.97	54.59	0.67
ok	142.31	54.31	0.67
ok	143.03	54.19	0.67
ok	142.13	54.84	0.67
ok	143.15	54.63	0.67
ok	143.02	54.41	0.67
ok	142.57	54.56	0.67
ok	142.32	54.75	0.67
ok	142.06	53.96	0.67
ok	143.67	54.01	0.67
ok	142.81	54.03	0.68
ok	142.84	54.41	0.68
ok	142.08	54.5	0.68
ok	142.79	54.52	0.68
ok	143.25	54.53	0.68
ok	143.59	54.27	0.68
ok	143.24	54.32	0.68
ok	141.97	54.13	0.68
ok	142.41	55.01	0.68
ok	142.17	54.26	0.68
ok	142.14	54.32	0.68
ok	143.31	54.58	0.68
ok	143.2	54.27	0.68
ok	142.92	54.33	0.68
ok	143.58	54.19	0.68
ok	143.22	54.68	0.68
ok	143.26	54.69	0.68
ok	142.86	54.3	0.68
ok	143.28	54.54	0.68
ok	142.91	54.09	0.68
ok	142.85	54	0.68
ok	143.56	54.28	0.68
ok	142.83	53.82	0.68
ok	143.4	54.5	0.68
ok	142.39	54.44	0.68
ok	142.13	54.51	0.68
ok	141.98	54.46	0.68
ok	141.85	54.78	0.68
ok	141.98	54.07	0.68
ok	141.68	55.03	0.68
ok	142.09	54.06	0.68
ok	142.51	54.53	0.68
ok	143.15	54.26	0.68
ok	143.48	53.98	0.68
ok	143.21	54.82	0.68
ok	143.61	54.17	0.68
ok	143.19	54.64	0.68
ok	141.99	54.23	0.68
ok	143.32	54.32	0.68
ok	142.99	54.38	0.68
ok	142.8	54.07	0.68
ok	142.86	54.46	0.68
ok	143.19	54.69	0.68
ok	143.37	53.98	0.68
ok	142.93	54.64	0.68
ok	143.01	53.44	0.68
ok	141.92	55.04	0.68
ok	143.1	54.05	0.68
ok	142.59	54.63	0.68
ok	141.95	54.76	0.68
ok	141.81	54.61	0.68
ok	141.54	54.44	0.68
ok	141.6	54.41	0.68
ok	143.63	54.57	0.68
ok	142.48	54.21	0.68
ok	142.67	54.75	0.68
ok	143.4	53.86	0.68
ok	143.65	54.72	0.68
ok	143.34	53.97	0.68
ok	143.46	54.65	0.68
ok	143.24	54.57	0.68
ok	143.04	54.37	0.68
ok	143.06	54.65	0.68
ok	143.33	54.11	0.68
ok	143.12	54.79	0.68
ok	143.18	54.13	0.68
ok	142.97	54.6	0.68
ok	143.75	54.18	0.68
ok	143.02	54.98	0.68
ok	142.37	54.34	0.68
ok	142.61	54.44	0.68
ok	142.3	55.3	0.68
ok	142.39	54.25	0.68
ok	141.72	54.34	0.68
ok	141.69	54.09	0.68
ok	142.42	54.88	0.68
ok	142.57	54.33	0.68
ok	142.83	54.55	0.68
ok	143.59	54.62	0.68
ok	143.01	54.46	0.68
ok	143.3	54.58	0.68
ok	143.39	54.5	0.68
ok	143.04	54.85	0.68
ok	143.35	54.76	0.68
ok	143.04	53.85	0.68
ok	143.2	54.76	0.68
ok	142.66	54.09	0.69
ok	142.5	54.29	0.69
ok	142.1	54.62	0.69
ok	141.76	54.41	0.69
ok	141.57	54.56	0.69
ok	141.6	54.67	0.7
ok	141.56	54.27	0.7
ok	142.42	54.26	0.7
ok	142.58	54.51	0.7
ok	165.71	55.4	0.7
ok	147.33	55.71	0.76
ok	147.98	55.68	0.76
ok	147.57	55.46	0.76
ok	147.67	55.59	0.76
ok	147.54	55.54	0.76
ok	147.63	55.64	0.76
ok	147.44	55.46	0.76
ok	147.73	55.63	0.76
ok	147.84	55.54	0.76
ok	148.08	55.77	0.76
ok	147.34	55.54	0.76
ok	147.23	55.67	0.76
ok	147.04	55.72	0.76
ok	146.57	55.65	0.76
ok	146.9	55.46	0.76
ok	146.99	55.73	0.76
ok	147.8	55.35	0.76
ok	147.68	55.65	0.76
ok	147.69	55.5	0.76
ok	147.61	55.59	0.76
ok	147.73	55.58	0.76
ok	147.67	55.56	0.76
ok	147.66	55.58	0.76
ok	147.77	55.57	0.76
ok	147.92	55.67	0.76
ok	147.34	55.51	0.76
ok	147.35	55.66	0.76
ok	146.99	55.57	0.76
ok	146.87	55.65	0.76
ok	146.6	55.49	0.76
ok	146.55	55.6	0.76
ok	146.95	55.45	0.76
ok	147.12	55.67	0.76
ok	147.53	55.47	0.76
ok	147.7	55.67	0.76
ok	147.76	55.75	0.76
ok	147.73	55.61	0.76
ok	147.55	55.55	0.76
ok	147.62	55.51	0.76
ok	147.65	55.64	0.76
ok	147.74	55.61	0.76
ok	147.46	55.5	0.76
ok	147.74	55.48	0.76
ok	147.28	55.54	0.76
ok	146.98	55.51	0.76
ok	146.94	55.72	0.76
ok	146.65	55.52	0.76
ok	146.63	55.71	0.76
ok	147.17	55.53	0.76
ok	146.93	55.67	0.76
ok	147.56	55.49	0.76
ok	147.41	55.7	0.76
ok	147.82	55.58	0.76
ok	147.81	55.58	0.76
Alert	131.42	42.97	0.76
ok	144.78	54.56	0.76
ok	147.85	55.61	0.77
ok	147.85	55.73	0.77
ok	147.66	55.54	0.77
ok	147.65	55.49	0.77
ok	147.77	55.44	0.77
ok	147.86	55.62	0.77
ok	148.16	55.6	0.77
ok	147.83	55.57	0.77
ok	147.47	55.55	0.77
ok	147.23	55.5	0.77
ok	147.16	55.68	0.77
ok	146.88	55.57	0.77
ok	146.47	55.56	0.77
ok	146.75	55.59	0.77
ok	146.87	55.52	0.77
ok	147.6	55.61	0.77
ok	147.63	55.6	0.77
ok	146.85	55.6	0.77
ok	146.87	55.58	0.77
ok	147.71	55.47	0.77
ok	147.79	55.58	0.77
ok	147.42	55.43	0.77
ok	147.5	55.52	0.77
ok	147.56	55.46	0.77
Alert	83.69	52.44	0.8
Warning	119.06	36.64	0.82
Warning	128.22	52.58	0.82
Warning	119.06	36.64	0.82
Warning	128.22	52.58	0.82
ok	147.53	51.59	0.84
Warning	138.7	52.12	0.87
Warning	138.7	52.12	0.87
Warning	143.83	53.85	0.89
Alert	131.61	48.68	0.89
Warning	143.83	53.85	0.89
Warning	143.83	53.85	0.89
Warning	155.74	57.18	0.9
ok	143.36	52.33	0.91
Alert	131.08	43.7	0.92
Warning	133.21	53.06	0.95
Warning	133.21	53.06	0.95
ok	144.14	51.21	0.97
ok	144.78	55.01	1.02
Alert	222.66	56.75	1.02
Warning	143.3	54.66	1.04
Warning	143.3	54.66	1.04
ok	148.83	55.45	1.05
ok	148.04	55.32	1.07
Alert	129.58	50.91	1.08
ok	147.76	55.48	1.08
ok	149.1	55.36	1.08
ok	147.22	56.07	1.08
ok	148.82	55.62	1.08
ok	146.43	55.66	1.08
ok	148.56	56.1	1.08
ok	148.58	55.83	1.08
ok	148.42	56.25	1.08
ok	148.79	55.04	1.08
ok	147.48	55.71	1.08
ok	148.3	55.27	1.08
ok	148.55	55.22	1.08
ok	148.68	55.51	1.08
ok	147.28	55.81	1.08
ok	148.94	55.56	1.08
ok	149.2	55.71	1.08
ok	147.49	55.44	1.08
ok	148.38	55.31	1.08
ok	148.38	55.64	1.08
ok	148.25	55.43	1.08
ok	148.42	55.51	1.08
ok	149.01	55.41	1.08
ok	148.46	55.81	1.08
ok	148.01	55.17	1.08
ok	148.81	55.73	1.08
ok	148.25	55.56	1.08
ok	148.51	55.11	1.08
ok	148.42	56.15	1.08
ok	148.94	55.52	1.08
ok	147.91	55.75	1.08
ok	149.15	55.52	1.08
ok	149.03	55.95	1.08
ok	148.41	55.89	1.08
ok	149.03	55.22	1.08
ok	148.94	56.23	1.08
[truncated: 4,257 more rows]
